# Supplementary material for: Intramembrane protease SPP defines a cholesterol-regulated abundance control of the mevalonate pathway enzyme squalene synthase
Source: J Biol Chem. 2024 Jan 11;300(2):105644. doi: 10.1016/j.jbc.2024.105644 (PMC10850959; doi:10.1016/j.jbc.2024.105644)
Supplement: Supporting File S1 [file mmc2.xlsx]

## Sheet: All quantified proteins
Gene name	UniProt ID	H/L ratio	p-value
SEMA4D	Q92854;E9PFD9;Q92854-2	5.68288	0.540927
MPV17L2	Q567V2-2;Q567V2	3.71669	0.0181524
PTCD2	Q8WV60;D6RGK0;F6S289;Q8WV60-2;Q8WV60-3;B7Z8R2	3.67549	0.13149
PCDH9	Q5VT82;B7ZM79;Q9HC56-2;Q9HC56	2.75909	0.122653
HMOX1	P09601;B1AHA8	2.33496	0.0153807
SPRYD4	Q8WW59	2.18666	0.407066
ALPL	P05186-2;P05186-3;P05186;B1ANL0	2.08907	0.111651
RAC3	P60763;J3KSC4;J3QLK0	1.946	0.0725089
U2AF1;U2AF1L4	Q01081;K7EJH3;K7EJM7;M0QYK5;M0R2N4;Q01081-3;Q8WU68-3;Q8WU68-2;Q8WU68;Q01081-2	1.84009	0.293628
CTSD	P07339;H7C469;F8WD96;C9JH19;H7C1V0;F8W787	1.80474	0.0956056
YIF1A	A6NGW1;O95070;E9PIZ0;C9JST7;E9PS11	1.79588	0.27353
TMEM245	Q9H330-2;Q9H330;H7C0G1;Q9H330-4;F8WBJ7;Q9H330-3	1.77206	0.570153
TIMM17A	Q99595	1.74688	0.0199508
ACSF2	Q96CM8-3;Q96CM8;Q96CM8-2;E9PF16;Q96CM8-4;D6RF87	1.74463	0.593309
TTYH3	Q9C0H2-2;Q9C0H2;Q9C0H2-4;Q9C0H2-3	1.72719	0.00981244
OMA1	Q96E52;Q96E52-2;H7BZX2;X6RDQ1;X6RD49;X6RL62;X6RIG5	1.68924	0.311021
CD58	H0YDI1;B1AMW1;P19256-2;P19256-3;P19256	1.61358	0.112274
CD63	F8VV56;F8W022;F8VWK8;P08962-3;P08962-2;P08962;F8VNT9	1.60724	0.117925
HSD17B8	Q92506	1.57708	0.525276
ROMO1	P60602;P60602-2	1.55938	0.0239705
ITGA1	P56199	1.55701	0.517078
MIF	P14174	1.5411	0.522226
SLC25A29	Q8N8R3;Q8N8R3-3;G3V441;G3V4H8;G3V5F4	1.53958	0.0364186
TIMM23;TIMM23B	O14925;Q5SRD1;B4DDK6	1.53846	0.019589
PTPRS	Q13332-6;Q13332-3;Q13332-4;Q13332-2;Q13332;G8JL96;A0A0A0MR60;Q13332-7;Q13332-5	1.53286	0.41291
SFT2D3	Q587I9	1.52582	0.385448
GRK6	D6RHX8;F8W9W2;P43250-3;P43250;P43250-2;D6RHC7;P32298-3;P32298-4;P32298-2;P32298;P34947	1.51825	0.224687
ATRN	O75882;O75882-3;O75882-2	1.51195	0.313185
PPT1	P50897;E9PMG2;E9PP28;E9PK48;E9PIA8;P50897-2;Q5T0S4;E9PSE5	1.50801	0.0952071
IQGAP1	P46940;H0YLE8;A0A0J9YXZ5	1.50787	0.365127
ERGIC2	A0A087WU02;Q96RQ1;F8VPA6;F8W0R1;H0YI50;F8VR88;F8VUZ2;H0YI58;H0YHJ8;F8VRW9	1.50502	0.128649
FDFT1 (SQS)	E9PNM1;P37268;P37268-2;P37268-5;P37268-4;P37268-3;E9PJG4;E9PS69	1.49618	0.0566
EMB	D6RDX7;Q6PCB8-2;Q6PCB8	1.48327	0.0998634
RNF167	I3L0L6;Q9H6Y7;I3L1K4;I3L0V7;I3L2D4;I3L462;I3L2Y3	1.47989	0.411411
MRPS12	O15235	1.47098	0.0477877
CTSA	X6R5C5;X6R8A1;P10619-2;P10619;U3KQ41;U3KQU6	1.46293	0.0746671
TSPAN3	O60637-3;O60637;H0YKJ9;O60637-2;H0YMH8	1.45321	0.0701929
STOM	P27105;F8VSL7;P27105-2	1.44846	0.0191521
HIGD1A	Q9Y241;Q9Y241-2;C9JAW5;C9JNU6;A8MV81	1.43023	0.0347931
GLB1	P16278-3;P16278;E7EQ29;P16278-2;C9J4G9;C9J539;F8WF40;C9JF15;C9JWX1	1.41238	0.126529
SLC25A32	Q9H2D1;E5RGK5;E5RFL3;E5RGT9	1.41153	0.176835
SCARB1	B7ZKQ9;Q8WTV0-4;Q8WTV0-2;Q8WTV0-5;Q8WTV0;F5H4X0;Q8WTV0-3;F5H5E8	1.39648	0.037562
LAMTOR4	Q0VGL1;A0A087WT92;A0A087WV46;C9JXA7;A0A087X1E5;A0A087WVU0	1.39564	0.0292616
PPAP2A	O14494;O14494-2	1.39353	0.338154
CD97	P48960-2;P48960-3;P48960	1.39285	0.11721
EEF2	P13639	1.38972	0.142938
CPNE3	O75131;E7ENV7;Q86YQ8-2;Q9HCH3-2;Q96FN4-2;Q96FN4;Q8IYJ1;Q96A23;O95741;Q9UBL6-2;Q86YQ8;Q96A23-2;Q9HCH3;O95741-2;Q9UBL6	1.38913	0.783438
DSC2	Q02487-2;Q08554-2	1.38558	0.306527
ADAM17	P78536;P78536-2;E7EUI5	1.38373	0.00984424
AGPAT9	Q53EU6	1.37484	0.578918
KPNB1	Q14974;Q14974-2;J3KTM9;J3QR48	1.36945	0.307459
RAB6A	P20340	1.36846	0.0941152
RBFA	Q8N0V3;Q8N0V3-2;K7EIS1	1.36727	0.414518
LYRM7	Q5U5X0;D6R994	1.36347	0.39514
LGMN	G3V2T4;G3V4E4;Q99538-3;Q99538-2;Q99538;G3V4P5;H0YJN9;G3V3Z4	1.36293	0.250981
MFGE8	H0YKS8;X6R3G6;F5GZN3;Q08431-2;Q08431-3;Q08431;A0A087WUV5	1.36042	0.26972
LYPLA2	Q5QPN5;Q5QPN9;Q5QPQ3;Q5QPQ2;O95372	1.35953	0.0973072
NDUFB2	C9IZW8;C9JXM4;H7C5B8;O95178;C9IZZ2	1.35257	0.699046
IFNGR1	P15260	1.35241	0.500622
LRRC8E	Q6NSJ5	1.35083	0.548153
COX14	Q96I36	1.35052	0.0531286
PERP	Q96FX8	1.34709	0.186826
H3F3B;H3F3A;HIST3H3;H3F3C	K7EK07;P84243;Q16695;K7EMV3;B4DEB1;K7ES00;Q6NXT2;K7EP01	1.34508	0.290975
SLC26A6	F8W9I8;C9J6Y3;C9JKR6;G3XAC1;A0A0C4DFT5;Q86YZ4;Q9BXS9-6;Q9BXS9-5;Q9BXS9-7;Q9BXS9-4;Q9BXS9-2;Q9BXS9-3;Q9BXS9;H7BZ36	1.33014	0.354336
KPNA2	P52292;J3QLL0;J3KS65	1.32003	0.224849
ALDH1A2	H0YMG7;O94788-4;O94788-2;O94788-3;O94788;H0YKL3;Q9UED3	1.31932	0.230602
PSMB2	A0A087WVV1;P49721	1.31844	0.0938684
KRAS	P01116-2;P01116	1.31723	0.2075
CKB	P12277;H0YJG0;G3V4N7;G3V461;H0YJK0;G3V2I1;P06732	1.3137	0.233962
GABARAPL2	H3BSM5;P60520;H3BU36;H3BQ50	1.31292	0.126822
STX2	P32856-3;P32856-2;P32856;J3KNU7;H3BT82;A0A0C4DFZ1;A8MZ54;Q16623-3;Q16623-2;P61266-2;Q16623;P61266	1.30467	0.398447
ARL10	Q8N8L6	1.30406	0.0548414
SARM1	Q6SZW1;Q6SZW1-2;J3KSG7	1.30301	0.589108
ISCU	F5H5N2;B4DNC9;B3KQ30;Q9H1K1;Q9H1K1-2	1.29738	0.0451566
TSPAN6	O43657;A0A087WYV6;A0A087WZU5	1.29725	0.00160286
TSPAN7	B4DDG0;B4E171;P41732	1.2971	0.0297878
CACYBP	Q9HB71;B2ZWH1;Q9HB71-2;Q9HB71-3	1.29604	0.00805002
TSPAN14	Q8NG11-2;Q8NG11;H7BXY6;A6NEP9;Q8NG11-3	1.29504	0.459166
HIGD2A	Q9BW72	1.29397	0.0672261
KDELR2	P33947;P33947-2	1.29154	0.136795
EIF4A1;EIF4A2	P60842;J3KTB5;J3QL43;J3QS69;J3KT12;E7EQG2;P60842-2;Q14240;Q14240-2;J3QR64;J3QKZ9;J3QLN6;J3KS25;J3KSZ0;J3KT04;J3KS93;E7EMV8;J3KSN7;J3KTN0;J3QQP0;E9PBH4;F8WE11	1.29039	0.245351
BID	P55957;P55957-2;P55957-4	1.28855	0.111545
YME1L1	Q96TA2-3;Q96TA2-2;Q96TA2;Q96I63;R4GNA5;Q5T8D1;Q5T8D2	1.28769	0.0334039
GUF1	Q8N442	1.2861	0.0667333
ATP5S	Q99766;Q8WXQ4	1.285	0.447401
TBC1D20	Q96BZ9;Q96BZ9-3	1.284	0.304534
GNAO1	P09471-2;P09471;H3BTM2;H3BN82	1.28032	0.233632
SMIM12	Q96EX1;E5RH51	1.27498	0.0707122
EEF1G	P26641;P26641-2	1.26998	0.0678985
PIGG	E7EM50;Q5H8A4-4;Q5H8A4-2;Q5H8A4;D6RFE8;E7EWV1;Q5H8A4-5;Q5H8A4-6;Q5H8A4-3;D6R9J9;D6RD39	1.26845	0.269641
TMEM167A	Q8TBQ9	1.26717	0.444952
BET1L	H7BXT7;A0A0C4DH16;B8ZZS0;Q9NYM9;E9PQJ6;E9PHY4	1.26629	0.480833
CEBPZOS	A8MTT3	1.26281	0.378836
CPD	O75976;O75976-2;J3QQJ4	1.26037	0.0794635
XPR1	Q9UBH6-2;Q9UBH6	1.25199	0.0283768
CTSB	P07858;E9PR54;E9PJ67;E9PCB3;E9PKQ7;E9PNL5;E9PHZ5;E9PLY3;E9PSG5;E9PQM1;R4GMQ5;E9PS78	1.25112	0.508923
STX18	D6RF48;Q9P2W9;D6RC71	1.24934	0.243527
PNKD	Q8N490-2;Q8N490	1.24597	0.0709084
SDCBP	O00560;O00560-3;B4DHN5;E9PBU7	1.24238	0.111902
ATRAID	Q6UW56;Q6UW56-3;Q6UW56-2;C9JA62	1.24129	0.514405
GPRIN1	Q7Z2K8;Q7Z2K8-2	1.23961	0.235147
ACTG1	P63261;I3L3I0;I3L1U9;I3L4N8;K7EM38;I3L3R2;J3KT65	1.23757	0.172785
KIF7	Q2M1P5	1.23713	0.235605
EEPD1	Q7L9B9	1.23628	0.0321403
SEC22A	C9JDJ8;C9JRY4;C9JNZ0;Q96IW7;F8WAU7;C9JR77;C9J463;C9JZ27	1.23623	0.575004
CLPTM1	O96005;O96005-4;O96005-3;K7EQQ1;K7EJ16;K7ERL5	1.23426	0.224179
CASC4	Q6P4E1-2;Q6P4E1-5;Q6P4E1;Q6P4E1-4;Q6P4E1-3;H0YMR0;H0YM51	1.22668	0.629314
SLC44A1	Q8WWI5;Q8WWI5-3;Q8WWI5-2	1.2264	0.181737
EIF5A;EIF5A2;EIF5AL1	I3L397;I3L504;P63241;P63241-2;F8WCJ1;C9J7B5;C9J4W5;Q9GZV4;Q6IS14	1.22536	0.176005
FAM171A2	A8MVW0	1.22305	0.056848
HSD17B7	P56937-3;P56937-2;P56937;Q5T249;F2Z2C2;Q5T248;V9GYN3	1.22262	0.0461596
PXMP4	Q9Y6I8;B4DWH1;Q9Y6I8-2	1.22261	0.119282
NRAS	P01111;G3V4K2;G3V5T7	1.22145	0.281917
CCT3	B4DUR8;P49368-2;P49368;Q5SZX6	1.22048	0.277764
LYSMD3	Q7Z3D4	1.21961	0.038077
ICOSLG	A0A087X1L8;K4DIA0;O75144-3;O75144;O75144-2	1.21882	0.297499
BCAM	A0A087WXM8;P50895;K7ENU8	1.21624	0.323062
ACSL4	O60488-2;O60488;D6RF95;H0Y9A0	1.21608	0.194542
SLC16A10	A0A087X138;Q8TF71;H0Y3W8;H0Y5M8	1.21547	0.197663
TMEM205	K7EPR0;Q6UW68;K7EM09;K7ELQ9	1.21469	0.511864
DNAJB6	E9PH18;O75190;C9JDX6;F8WCZ4;C9J2P2;C9J2C4;A0A0J9YX62;O75190-2;O75190-3;C9JDR7;O75190-4;C9JN01;C9JB42;Q8WWF6;Q7Z6W7	1.2126	0.747596
RAB22A	Q9UL26	1.20758	0.479397
YWHAG	P61981	1.20716	0.321348
GM2A	P17900	1.20645	0.61371
COQ3	Q5T063;Q9NZJ6;F6WGP0	1.20604	0.392694
CADM4	Q8NFZ8	1.20592	0.164753
CCBL2	Q6YP21-3;Q6YP21;A0A0A0MRN6;A0A0A0MRN7;Q6YP21-2	1.20577	0.169733
SCFD1	Q8WVM8;Q8WVM8-2;Q8WVM8-3;J3KNG4;G3V4I1;G3V5F3;G3V2M8;G3V3K9;G3V363;H0YJS6;H0YJY1;G3V5E2	1.20511	0.0509952
RPS28	P62857	1.20357	0.607107
CCDC167	Q9P0B6	1.20136	0.0937624
PLOD3	O60568;H7C2S8;H7C2V1	1.20106	0.584124
ARF6	P62330	1.19977	0.399488
CD46	P15529-15;P15529-12;P15529-14;P15529-11;P15529-13;P15529-10;P15529;P15529-9;P15529-8	1.1982	0.0786334
SLC35A4	L0R6Q1	1.19633	0.0394317
ECE1	P42892-3;P42892-4;P42892;B4DKB2;P42892-2;E9PJG1;E9PN99;E9PHZ1	1.19585	0.00729199
ARFRP1	Q13795;Q13795-4;Q13795-2;Q13795-3	1.19542	0.130715
APOL2	J3KQL8;Q9BQE5;E9PM95	1.19509	0.341326
SLC31A1	O15431	1.19396	0.540236
EIF4A3	P38919;I3L3H2	1.19302	0.202993
ALDOA	P04075;P04075-2;J3KPS3;H3BQN4;H3BPS8;H3BUH7;H3BR04;H3BMQ8;H3BR68;H3BU78	1.19254	0.162743
ANKRD46	J3KP26;Q86W74-2;Q86W74;E5RFM7;E5RI04;E5RHV2;E5RI20	1.19174	0.319179
NCL	P19338;H7BY16;C9JYW2;C9JLB1;C9J1H7;C9JWL1	1.18935	0.00478431
MRPL51	Q4U2R6;A0A087WU28;A0A0B4J2C1;M0R176	1.18823	0.118055
SMIM8	Q96KF7;V9GYL2;V9GYF9	1.18713	0.603745
CCT4	P50991-2;P50991	1.18676	0.328259
LAMTOR5	O43504;R4GMU8;E9PLX3;A0A0C4DGV4	1.18675	0.0064226
BRI3	F5GXW6;O95415	1.18516	0.433424
RAB31	Q13636;J3QR51	1.18485	0.058749
ACADS	P16219;E9PE82	1.18335	0.314171
ARG2	P78540	1.18236	0.245875
WARS2	Q9UGM6;Q9UGM6-2	1.18006	0.0683217
PABPC1	A0A087WTT1;E7EQV3;P11940-2;P11940;E7ERJ7;H0YAR2;Q9H361;H0YBN4;E5RGH3;H0YAP2;H0YB86;E5RJB9;E5RH24;B1ANR1;H0YAS6;H0YB75;H0YEQ8;H0YAS7;Q4VXU2;H0YC10;H0YER0;E5RHG7;H0Y6X6;H0YEU6;Q4VXU2-2;Q96DU9-2;Q96DU9	1.17901	0.216112
CYP20A1	Q6UW02;E9PHG5;Q6UW02-2;C9J8K7;F8WBE2;Q8WZ13	1.17759	0.0641028
ACTN4	O43707;O43707-2;F5GXS2;O43707-3;H7C144;K7EJH8;M0QZQ3;C9JY79;Q9H254-2;Q9H254-4;Q9H254	1.1773	0.367424
FDX1	P10109	1.17494	0.211093
KDELR1	P24390;M0R1Y2;P24390-2	1.17437	0.0585166
CD46	P15529-16;P15529-7;P15529-4;P15529-6;P15529-3;P15529-5;P15529-2;R4GN18	1.1742	0.41443
IPO5	H0Y8C6;O00410;O00410-3;O00410-2;C9JZD8;C9J875;C9JQT6;E7ESA1;E7ESZ1;E7EWK4;E7EX05;E7EQT5;E7ETV8;E7EV12;C9JMV5;E7ETV3;O60518	1.1737	0.380915
ALG10B;ALG10	Q5I7T1;Q5BKT4;F8VWA9;F5H5T2;F8VXJ0;F5GZZ6	1.17294	0.391646
ANXA2;ANXA2P2	P07355;P07355-2;H0YN42;H0YMD0;H0YMU9;H0YM50;A6NMY6;H0YNP5;H0YKS4;H0YN28;H0YL33;H0YMM1;H0YKZ7;H0YLV6;H0YMT9;H0YKX9;H0YKL9;H0YMW4;H0YNA0;H0YKV8;H0YMD9;H0YNB8;H0YN52;H0YKN4;H0YLE2	1.17287	0.21436
TAGLN2	X6RJP6;P37802;P37802-2	1.17102	0.211304
SIRT3	E9PM75;Q9NTG7;E9PK80;Q9NTG7-2;E9PN58;E9PNA0	1.17087	0.402479
IDI1	Q13907;Q13907-2;C9JD53;C9JKM8	1.16995	0.0656333
TIMM17B	O60830;O60830-2;V9GYS0;V9GYU0;V9GYK7	1.16961	0.0729799
AIMP2	Q13155;A8MU58;F8W950	1.16954	0.0678644
RACGAP1	Q9H0H5;H0YIK5;F8VRD2;F8VWX0;F8W0L1;F8VZ66;F8VV47;F8VWY4;F8VVE5;F8VUW9;F8VV39;F8VS54;F8VYH6;F8VQZ5;F8VV37;F8VRL2;F8VVY0;F8VXH1;F8VQF5;F8W1T4;F8W1E5	1.16825	0.112342
GPC1	P35052;H7C410;H7C024;P35052-2;C9J4Y6;H7BZE9;H7BZL4	1.16702	0.30754
AAAS	F8VZ44;Q9NRG9-2;Q9NRG9;H3BU82;F8VUB6	1.16635	0.438167
CHP1	Q99653;H0YNG9;H0YKE7;F5GX29;H0YLY7;H0YLX1	1.1654	0.0860131
QRSL1	Q9H0R6;X6R772;Q9H0R6-2	1.16506	0.0350165
YWHAZ	P63104;E7EX29;E7ESK7;B0AZS6;P63104-2;E9PD24;E7EVZ2;B7Z2E6;H0YB80;E5RIR4;E5RGE1	1.16426	0.244029
GNB4	Q9HAV0;C9JD14;H7C5J5	1.16305	0.108894
RAB18	Q9NP72;Q9NP72-2;A0A087X163;H0Y6T8;Q9NP72-3;Q5W0J0	1.163	0.00217497
GLMP	A0A087X0W3;Q8WWB7-2;Q8WWB7;V9GYX8;X6R6A3;A0A087WV34	1.16298	0.0985378
PARK7	Q99497;K7EN27;K7ELW0	1.16114	0.246864
CYSTM1	Q9H1C7	1.15867	0.129131
UBIAD1	Q9Y5Z9-2;Q9Y5Z9	1.15798	0.33716
COX20	Q5RI15;Q5RI15-2	1.15794	0.13334
PSEN1	P49768-2;P49768;E7ES96;P49768-7;P49768-6;P49768-3;P49768-5;G3V3Z0;G3V499;G3V2G7;P49768-4;G3V2B1;G3V519;G3V4M0;H0YM52;G3V4P4	1.15733	0.0488446
HDHD3	Q9BSH5	1.15619	0.567644
GNAI3	P08754	1.15485	0.00134014
HSP90AB1	P08238;Q58FF7;Q14568;Q58FF6;Q58FG1	1.15479	0.282922
SLC7A11	Q9UPY5	1.15411	0.491237
GOLGB1	Q14789-4;Q14789-3;Q14789;Q14789-2;E7EU81;H0Y867;H7C5I7	1.15242	0.0340406
SLC35F2	Q8IXU6;E9PJD1;Q8IXU6-3;Q8IXU6-2;E9PKZ2;E9PRY2	1.15168	0.417777
PROCR	Q9UNN8	1.15118	0.0779694
ACSL1	E7EPM6;P33121-2;P33121;B7Z3Z9;P33121-3;H0Y9U7;D6RER0;H0Y9Z9;D6RG07;Q9ULC5-4;Q9ULC5;Q9ULC5-3	1.14803	0.023889
ALG9	A0A087WZ62;Q9H6U8;Q9H6U8-3;H0YCW6;Q9H6U8-2;Q9H6U8-4;A0A087WVC0;A0A087WZY8;A0A087WX16;A0A087WTZ3;A0A087WV58	1.14766	0.495349
HIST1H2BI;HIST1H2BN;HIST1H2BL;HIST1H2BM;HIST1H2BH;HIST2H2BF;HIST1H2BC;HIST1H2BD;HIST1H2BK;H2BFS	B2R4S9;U3KQK0;Q99880;Q99879;Q99877;Q93079;Q5QNW6;P62807;P58876;O60814;Q5QNW6-2;P57053	1.14732	0.0697688
RAB13	P51153;A0A087WWB9	1.14462	0.128141
GLS	O94925-3;B8ZZA8;B8ZZC5	1.14436	0.0391427
ELAC2	G5E9D5;Q9BQ52-4;Q9BQ52;E7ES68;Q9BQ52-3;Q9BQ52-2;H7C2I4;J3QQT1;V9GYS7	1.14308	0.24769
ATPAF2	Q8N5M1;C9J2Q2;K7ELC1	1.14225	0.447268
CYB561D2	O14569;U3KQU4	1.14217	0.38659
POMGNT2	Q8NAT1	1.14159	0.101663
FAM3C	Q92520;C9JP35;C9JMN4	1.14129	0.148133
PRR14L	Q5THK1-3;Q5THK1-2;Q5THK1-4;Q5THK1;C9J9V0	1.1409	0.313144
CACNA2D1	P54289-4;P54289-5;P54289;P54289-3;P54289-2;H0Y715;E7ERK3	1.14069	0.39371
SLC37A4	U3KPU7;U3KQS2;O43826;O43826-2;U3KQL4	1.13947	0.535347
FASN	P49327	1.13935	0.506121
RAP1A	P62834;A0A075B6Q0;F5H4H0;F5GYH7;F8WBC0	1.13896	0.172194
RPL36AL	Q969Q0	1.13887	0.334025
MBLAC2	Q68D91;Q68D91-2	1.13603	0.269065
SMIM15	Q7Z3B0	1.13535	0.146423
CD59	E9PNW4;E9PR17;P13987;H0YET2	1.13521	0.0780936
GOSR2	E7EQ34;O14653;O14653-2;I3L4Z6;O14653-3;I3L1K7;I3L3V4;I3L0K1;I3NI02	1.13408	0.0334315
ALG11	Q2TAA5	1.13388	0.299495
LAMTOR2	Q9Y2Q5;Q9Y2Q5-2;Q9Y2Q5-3	1.13335	0.0825468
SLC5A6	Q9Y289;E7EW78;E7ENN0;E7EMX0	1.1314	0.600719
PDSS2	Q86YH6;Q86YH6-2	1.13029	0.254443
ATPIF1	Q9UII2;A0A0B4J230;Q9UII2-3;Q9UII2-2	1.12995	0.178874
CYBA	P13498;H3BR52;H3BPX1;H3BNP7	1.12942	0.795768
TECR	Q9NZ01;Q9NZ01-2;M0R329;B4DR74;M0R3C3;M0QXM3	1.12315	0.00902862
PVRL2	Q92692-2	1.1217	0.710883
SRPRB	Q9Y5M8;H7C4H2;C9J5Z8	1.12053	0.0636894
YIPF6	Q96EC8;B1AV70;Q96EC8-2	1.1205	0.556969
TUBB	Q5JP53;P07437;Q5ST81;I3L2F9;A6NNZ2	1.11999	0.0953365
CMTM6	Q9NX76	1.11952	0.203286
AMOT	Q4VCS5;A6NP16;E7ERM3;Q4VCS5-2	1.11905	0.165335
LRP1	Q07954;H0YJI8;Q6PJ72	1.11869	0.305743
ALDH18A1	P54886;P54886-2	1.11855	0.00990549
KIAA1467;DKFZp762C0813	A2RU67;Q69YM1	1.11851	0.53482
RTN3	O95197-3;O95197-4;O95197-7;O95197-2;O95197;O95197-5;F5H617;O95197-6;B7Z4M1;F5H891;F5GWG7	1.11774	0.110175
TMEM147	A8MU21;Q9BVK8;Q9BVK8-2	1.11765	0.215157
KIF23	H7BYN4;Q02241-2;Q02241;Q02241-3;H0YKQ5;H0YME6;H0YMJ4	1.11736	0.400399
RAB29	O14966;O14966-2;O14966-3;E9PL56	1.11635	0.73984
VKORC1	Q9BQB6;I3L3B4;F8W9H0;E9PLN8;Q9BQB6-3;Q9BQB6-2;H0YD56	1.11474	0.334092
MAN2A1	Q16706	1.114	0.561714
ELMOD2	Q8IZ81;D6RBS5;D6RHX2;V9GY58	1.11398	0.298965
SLC35B2	Q8TB61-3;Q8TB61-2;Q8TB61;Q8TB61-5;Q8TB61-4	1.11393	0.559423
ICT1	J3KS15;Q14197;J3QRF8	1.11329	0.217522
TM9SF2	Q99805	1.11297	0.0442853
TXN2	Q99757;M0QXH0;F8WDN2	1.11241	0.283784
LMNB2	J9JID7;Q03252	1.11148	0.30093
VAMP2	J3QRU4;F8WCA0;L7N2F9;P63027	1.11134	0.127926
GNA14	O95837	1.11104	0.0639962
PTGES2	Q9H7Z7;A6NHH0;X6RJ95	1.1093	0.449829
VTI1A	Q96AJ9-1;Q96AJ9;REV__Q96AA8-4;REV__Q96AA8-2;REV__Q96AA8;REV__Q96AA8-3	1.10918	0.317569
MRPL1	Q9BYD6;H0Y8N7	1.10873	0.0375068
FBXL20	J3KTA1;Q96IG2;Q96IG2-2;J3QKL3	1.10821	0.242188
EGFR	P00533;Q504U8;E9PFD7;A0A0B4J1Y5;P00533-4;P00533-3;P00533-2;C9JYS6	1.10815	0.280829
BET1;DKFZp781C0425	H7C1N3;O15155;C9JTT8;Q68DU7;O15155-2	1.1075	0.00562955
CEP85L;C7orf73	Q5SZL2;Q5SZL2-4;A2A3P3;E0CX11	1.10692	0.0443713
MAN1A1	P33908;P33908-2	1.1065	0.0847713
GNL3	Q9BVP2-2;Q9BVP2;C9JZT7;B4DMU5	1.10627	0.313603
HSD17B11	Q8NBQ5;D6RCD0	1.1062	0.00399129
PPIA	P62937;F8WE65;C9J5S7;P62937-2;P0DN26;A0A0H2UH34;A0A0B4J2A2;A0A075B767;A0A075B759;Q9Y536;F5H284;E5RIZ5;P0DN37	1.1054	0.575708
MT-ATP8	P03928	1.10424	0.590307
C3orf58	Q8NDZ4;E7ET39;C9JY09;Q8NDZ4-2	1.10384	0.214984
CLINT1	Q14677;Q14677-3;Q14677-2;H0YD52	1.10365	0.158626
PCBP2	F8VZX2;Q15366-4;Q15366-5;Q15366-3;Q15366-2;H3BRU6;Q15366-7;Q15366-8;Q15366-6;Q15366;F8VXH9;F8W0G4;F8VRH0;F8W1G6;J3QT27;E9PFP8;P57721-2;P57721-3;P57721-5;Q15365;P57721-4;P57721;F8VTZ0;H3BSS4	1.10349	0.0668295
PRDX3	P30048-2;P30048	1.10305	0.0120622
CRYZ	Q08257;A6NP24;Q08257-3;C9JH92;Q08257-2	1.10301	0.526633
SNRPN;SNRPB	J3QLE5;A8MT02;P14678-2;P63162;P14678;P63162-2;P14678-3;J3KRY3;S4R3P3	1.10293	0.64252
ITGB6	A0A087WXP3;E9PEE8;P18564-2;P18564	1.10263	0.0970469
ANO6	Q4KMQ2-3;Q4KMQ2;Q4KMQ2-2;Q4KMQ2-4	1.10229	0.280076
ECHS1	P30084	1.10227	0.0988402
RDH11	Q8TC12;Q8TC12-2;G3V2G6;G3V234;Q8TC12-3;H0YJ46;H0YIZ8;Q96NR8	1.10227	0.276967
NME1	P15531;P15531-2	1.10182	0.205267
CNST	Q6PJW8-2;Q6PJW8;Q6PJW8-3	1.1018	0.38368
SUSD5	O60279;H7C2K7	1.10165	0.0642499
PRNP	A2A2V1;P04156-2;P04156;X6RKS3	1.10147	0.364254
ACTB	P60709;Q6S8J3;G5E9R0;E7EVS6;C9JZR7;Q562R1;C9JTX5;P0CG38;P0CG39;Q9BYX7	1.10086	0.433516
MPP6	B8ZZG1;Q9NZW5;C9JGI8;C9J4Q3	1.10041	0.441801
BCAP29	C9IYK6;C9JTE9;Q9UHQ4;Q9UHQ4-2;F8WB99;H7C5E2;C9JGJ9;B7Z2L0;H0Y7N8;C9JP06;F8WDG1	1.09971	0.403962
HSPA8	P11142;E9PKE3;P11142-2;E9PNE6;E9PN89;A8K7Q2;E9PLF4;E9PQQ4;E9PQK7;P54652;E9PPY6;E9PI65;E9PS65;E9PN25;E9PM13	1.09966	0.295399
CFL1	P23528;G3V1A4;E9PP50;E9PK25;E9PQB7;E9PLJ3;E9PS23	1.0987	0.521752
M6PR	P20645;F5GX30;F5GXE0;H0YGE9;F5GXU0;F5H883;F5H4U1;H0YGT2;H0YF90	1.09827	0.221262
RPL35	P42766;F2Z388	1.09807	0.0816584
ALDH1L1	O75891;O75891-3;O75891-2;O75891-4;C9IZ36;C9JY00;C9JYZ6	1.09751	0.176705
ACSF3	Q4G176;F5H5A1;F5H362;F5H755;H0YGC7;F5H3B2;F5H2G6;H0YH37;F5GX20	1.09738	0.0442547
NFS1	Q9Y697-2;Q9Y697;Q9Y697-3;F2Z2E7;A2A2M1;F8WER8;F8WB23;Q8WV90;H7C0I5;H0YGN5	1.09727	0.294683
GLG1	Q92896;Q92896-3;Q92896-2;H3BM42;H3BQT1;H3BQU9;H3BRD8	1.09704	0.117082
TMEM87A	Q8NBN3;Q8NBN3-3;H3BMU0;H3BTS6;Q8NBN3-2	1.09688	0.0765143
RPL36A;RPL36A-HNRNPH2	J3KQN4;P83881;H0Y5B4;H7BZ11;R4GN19;H7BY91;H0Y3V9	1.0967	0.0132047
OXSM	Q9NWU1;Q9NWU1-2;C9J2G3;C9JQQ2;F8VNS3	1.09654	0.0690192
APH1A	Q96BI3;Q96BI3-2;Q5TB21;Q96BI3-3	1.0954	0.387028
ABCC5	O15440-5;O15440;C9JZL5;A5PKY6;F8WCY8;O15440-4;O15440-3;O15440-2	1.09537	0.615942
GCAT	O75600;O75600-2;H7BZ75	1.09532	0.270581
ABHD10	Q9NUJ1;Q9NUJ1-2;Q9NUJ1-3	1.09499	0.261824
YWHAE	P62258;P62258-2;B4DJF2;I3L3T1;K7EIT4;K7EM20;I3L0W5	1.09482	0.418406
ARMC1	Q9NVT9;E5RJ86;Q9NVT9-2;E9PR92;E5RHK3	1.09415	0.335183
GORASP2	Q9H8Y8;Q9H8Y8-3;Q9H8Y8-2	1.09413	0.0397243
QSOX2	Q6ZRP7;A0A087X176;H0Y430	1.09362	0.353277
ANO10	Q9NW15;Q9NW15-2;Q9NW15-3;Q9NW15-4;Q9NW15-5;C9IYD3;C9JQC9;C9JPY2;C9JH90;C9J670;C9IZD0;C9JA49;H7C3N6;C9JJS5	1.09332	0.745211
SOD2	A0A0C4DFU2;P04179;P04179-4;A0A0C4DFU1;P04179-2;F5H4R2;F5GYZ5;F5H3C5;G8JLJ2;A0A0C4DG56;P04179-3;G5E9P6;F5GXZ9	1.09311	0.0916
NCS1	P62166;P62166-2	1.09305	0.561285
CERS5;LASS5	H0YI10;F8VXY1;Q8N5B7;Q8N5B7-2;Q49AQ3;F8W1K4;F8W1Z3;F8W1N7;F8VQZ6;H0YIG1;F8VY42;F8VSK7;H0YHG4;B4DQR7	1.09302	0.517442
RAB11B;RAB11A	Q15907;Q15907-2;H3BMH2;P62491-2;M0R2D0;M0R377;H3BN38;A0A0C4DGX5;P57735	1.0927	0.012485
SLC38A9	E7ESU6;D6R9Q7;Q8NBW4-2;Q8NBW4;D6R9X0;Q8NBW4-3;D6RER8;D6RG31;D6RHF5;Q8NBW4-4	1.09084	0.341907
HIST1H3A	P68431	1.09083	0.0438989
HLA-A	P01892;A0A0G2JNY4;Q9GJ45;P30447;P05534;P30459;P10314;B0UXQ0;P30512;P16189;Q5SRN7;Q5SRN5;P16188;P04439;A0A0G2JI36;A0A0G2JIF2;A0A0G2JL56;Q09160;P30455;P30443;A0A0G2JNV5;A0A0G2JNF2;D0EV57;A0A0G2JPA3;A0A0G2JH66;P30511-2;P30511;P30511-3	1.0908	0.24121
GNB2L1	P63244;J3KPE3;D6RHH4;D6R9Z1;D6RAC2;H0Y8W2;D6R9L0;D6RFX4;H0YAF8;H0YAM7;D6REE5;D6RBD0;D6RFZ9;D6RAU2;E9PD14;H0Y8R5;D6RF23;D6RGK8;D6R909;H0Y9P0;D6RHJ5;D6RDI0	1.09052	0.262254
CAPRIN1	A0A087X082;Q14444-2;Q14444;E9PLA9;G3V153	1.09051	0.476856
APOOL	A0A087WYF7;Q6UXV4;A0A087WUX8	1.09043	0.144148
RPLP1	P05386	1.09041	0.190998
NFXL1	Q6ZNB6;Q6ZNB6-2	1.09014	0.216223
SLC44A2	Q8IWA5-3;Q8IWA5;Q8IWA5-2;K7ESP7;K7ER17;K7EMN3;K7ESF5	1.09007	0.290434
BCLAF1	E9PK09;E9PQN2;E9PKI6;E9PK91;Q9NYF8-3;Q9NYF8-2;Q9NYF8;Q9NYF8-4;E9PJA7;H0YF00	1.0899	0.505939
GOSR1	E9PCW1;A0A087WYX5;O95249;G5E9T8;B4DQA8;K7EJC8;O95249-2;Q96QI9;F6RU00	1.08953	0.0459172
CCNY	Q8ND76-2;Q8ND76;Q8ND76-3;R4GNF3	1.08935	0.339942
HNRNPC	G3V4W0;B4DY08;B2R5W2;G3V4C1;P07910-2;G3V2Q1;P07910-4;P07910;G3V576;G3V5X6;G3V3K6;G3V251;G3V555;G3V575;B4DSU6;G3V2D6;P07910-3;G3V4M8;G3V5V7;A0A0G2JPF8;A0A0G2JNQ3;P0DMR1;O60812;B7ZW38;B2RXH8;G3V2H6;E5RG71;B3KT61;Q86SE5;Q86SE5-3	1.08927	0.148942
ATP6V0C	P27449;H3BNI4	1.08913	0.255955
ATP5G1;ATP5G2;ATP5G3	D6R9H7;E7EQ97;E7EPU7;P05496;Q06055;P48201;Q06055-3;Q06055-2;I3L0Y5	1.08885	0.00103005
COX6C	P09669	1.08858	0.110498
RP2	O75695	1.08839	0.160508
RAB3D	O95716;M0R257	1.0883	0.171958
VANGL1	Q8TAA9-2;Q8TAA9	1.08825	0.17367
ABHD6	Q9BV23;A0A087X2C5;C9JNE7;C9J010	1.08809	0.628883
MRPL48	Q96GC5-3;Q96GC5;F5H702;F5H8D0	1.08796	0.208101
TRAM1	G3XAN4;Q15629-2;Q15629	1.08751	0.263879
RPS25	P62851;E9PQK3;E9PK60	1.08726	0.360735
TIMMDC1	Q9NPL8;C9JU35;G3XA94;C9JR82;H7C5U1;F8WAU6;F8WB00;F8WC42	1.08724	0.0793901
CCDC127	Q96BQ5;D6R9R2	1.08714	0.2335
GCSH	P23434	1.08682	0.115158
ATP6V0A2	Q9Y487;Q8TBM3;F5H5F3;F5H847;F5GX48;K7ENA1;Q13488-2;Q13488	1.08661	0.185999
PIGO	Q8TEQ8;Q8TEQ8-2	1.08655	0.296802
RPL34	P49207	1.08654	0.305513
MFN1	A0A0C4DFN1;H7C5H5;Q8IWA4-3;Q8IWA4;Q8IWA4-2	1.08653	0.300247
MFSD1	Q9H3U5-3;Q9H3U5;Q9H3U5-5;Q9H3U5-6;Q9H3U5-4;H7C593;Q9H3U5-2;H7C5U3;H7C4F4	1.08644	0.225092
REEP5	Q00765;E2QRG8;B7Z332;B7Z510;H0Y8J8;Q00765-2	1.08644	0.446346
C1QBP	Q07021;I3L3Q7;I3L3B0	1.08587	0.0617229
LAMTOR1	Q6IAA8;F5GX19;F5H3Y3;H0YFI1;F5H479	1.08445	0.0010859
NCSTN	Q92542-2;Q92542;Q5T205;H0Y3Z4;Q5T209;H0Y6T7;Q5T210	1.08414	0.463106
PON2	A0A0J9YXF2;A0A0J9YYG4;Q15165-1;Q15165;J3QT77;Q15165-3;G3XAK4;A0A0J9YXU7;A0A0J9YYJ1;A0A0J9YYF3;A0A0J9YYF0;A0A0J9YXM1	1.08412	0.370538
MATR3	D6RBK5;H0Y8T4;B3KM87;D6REM6;A8MXP9;P43243-2;P43243;D6RBI2;D6RE02;D6RIA2;D6R991	1.08392	0.36642
HK2	P52789;E9PB90;P52790	1.08312	0.471372
SIGMAR1	Q99720;Q99720-3;Q99720-2;Q99720-5;Q5T1J1;Q99720-4	1.08297	0.0624888
CDK1;CDC2;CDK4;CDK3;CDK2;CDK16;CDK13;CDK14;CDK17;CDK12;CDK5;CDK6;CDK15;CDK9;CDK18	A0A087WZZ9;A0A024QZP7;P06493;F8VXD2;K7ELV5;F8VYH9;F8VZZ0;E5RIU6;F8VTV8;F8VWX7;F8VZ51;K7EJ83;E7ESI2;H0YAZ9;Q9BVE2;E7EUK8;G3V5T9;E5RGN0;A0A087X209;A0A087WZU2;F5H6Z0;J3QSD7;P11802-2;P06493-2;Q00535-2;P24941-2;Q00535;P24941;P11802;Q00526;Q00534;Q96Q40-2;P50750;Q96Q40-4;Q96Q40-3;O94921-3;Q96Q40-5;Q96Q40;O94921-2;O94921;Q07002;Q07002-2;P50750-2;Q00536;Q00536-3;Q07002-3;Q00537-2;Q00537;Q00536-2;Q9NYV4-3…	1.08294	0.403711
DHCR24;Nbla03646	Q15392;Q15392-2;Q3LIE7;H7C4B7	1.08294	0.113506
GLS	O94925;H7BZD1;O94925-2;C9JIJ6;B7Z509;H7C201	1.08277	0.409568
MRPS11	P82912-2;P82912;H0YL99;P82912-3	1.08249	0.30333
SLC39A14	Q15043-2;Q15043-3;Q15043;E5RIP4;E5RFZ8;E5RGA7;E5RJ40;E5RJG5;E5RFT1	1.08192	0.143244
ATP5B	P06576;H0YH81;F8W079;H0YI37	1.08192	0.0607218
SPCS2	A0A087WUC6;Q15005;E9PL01;E9PI68;E9PRB9;H0YE04	1.08155	0.000375029
B4GALT1	P15291-2;P15291;Q86XA6	1.0815	0.494265
SERINC1	Q9NRX5	1.08107	0.750251
MDH2	P40926;G3XAL0;P40926-2	1.08103	0.0524129
SSBP1	Q04837;A0A0G2JLD8;E7EUY5;C9K0U8	1.081	0.110037
SCAMP2	O15127;H3BV04;H3BN93;H3BUB6;H3BPL9	1.08078	0.141308
DNAJA1	P31689-2;P31689	1.0805	0.471327
LAMP2	P13473-2;P13473-3;H0YCG2	1.08042	0.290296
ARL8B	Q9NVJ2;Q9NVJ2-2	1.08004	0.242113
ITGA2	P17301;E7ESP4;E7EMF1;E9PB77;D6RG08	1.07996	0.613886
G6PC3	K7ESE6;Q9BUM1;K7EQ13;K7ENK1	1.07909	0.0843654
TM9SF4	A0A0C4DFM1;Q92544;F8WCN2;F2Z2L1	1.07896	0.239857
RAB11FIP1	Q6WKZ4;Q6WKZ4-3;E7EX40;Q6WKZ4-2;Q6WKZ4-1;Q6WKZ4-5	1.07891	0.297139
TFRC	P02786;G3V0E5;H7C3V5;F8WBE5;Q9UP52-2;Q9UP52-3;Q9UP52	1.07828	0.0453557
SPCS3	P61009	1.07809	0.0274682
AK3	Q9UIJ7;Q9UIJ7-2;Q9UIJ7-3	1.07801	0.231008
GPAA1	O43292;O43292-2;E9PPZ9;E9PLV6;E9PLG8;E9PQ31;E9PM11;E9PM94	1.07797	0.365931
CD47	Q08722;Q08722-3;Q08722-4;Q08722-2;H7BYS8;H0YC40	1.07764	0.287873
ABHD17B	Q5VST6;Q5VST6-2	1.07754	0.432353
SEC11A	P67812;H0YNG3;P67812-4;P67812-3;P67812-2;H0YNX5;H0YNA5;H0YKT4;P0C7V7	1.07716	0.0775426
MRPL3	H0Y9G6;E7ETU7;P09001;E9PF06;D6RC14;D6RBQ5	1.07675	0.195472
GRSF1	H0Y8R1;F5H5I6;H0YAK1;Q12849;Q12849-5;H0YAM1	1.07631	0.314591
ATP2C1	B4E2Q0;P98194-2;P98194-4;P98194;P98194-3;P98194-5;P98194-9;P98194-6;P98194-7;H0Y9V7;P98194-8;H0Y9S7;H0Y8X9;D6RGE9;D6REJ1;D6RHV9	1.07595	0.0206044
SCAMP1	O15126;A0A087WXB0;O15126-2;A0A087WZA6;A0A087WU14;A0A087WTX8	1.07593	0.243611
TIMM10B	Q9Y5J6;F2Z2B0	1.07588	0.46192
PVRL3	Q9NQS3;Q9NQS3-2;C9J795;C9JMW3;H7C4L0	1.07583	0.638187
GNB2	P62879;C9JXA5;E7EP32;C9JIS1;C9JZN1;P62879-2;Q9BRK4	1.07571	0.0746647
LUC7L2;C7orf55;C7orf55-LUC7L2	A0A0A6YYJ8;Q96HJ9-2;A0A0A6YYC3;Q9Y383-3;Q9Y383-2;B8ZZ10;A8MYV2;Q9NQ29-2;Q9NQ29-3;Q9NQ29;Q96HJ9;B8ZZ09	1.07536	0.427111
PGAM5	Q96HS1;Q96HS1-2;F5GXG4	1.07509	0.0351308
HS2ST1	Q7LGA3;Q7LGA3-2;Q7LGA3-3;K7EP71	1.07482	0.135416
RNASET2	H0YAE9;D6REQ6;D6RHI9;O00584;A0A087WZM2	1.07473	0.620294
METTL7B	A0A087WZT2;Q6UX53	1.0746	0.216427
MRPS15	P82914	1.07446	0.590254
TUBB4B;TUBB4A	P68371;P04350;M0R2D3;K7ESM5;Q9BUF5;M0QY85;M0QYM7;M0R0X0;M0QY37;M0QX14;M0R042;M0QZL7;M0R278;M0R2T4;M0R1I1;A0A075B724	1.07437	0.411869
OCIAD1	Q9NX40;D6RBN5;D6RDK6;Q9NX40-4;D6RG39;D6RIT9;Q9NX40-3;Q9NX40-2;D6RIV2;D6RDI5;D6RI08;D6RA54;D6RC55;D6RDK1;D6R9T5;D6R918;D6RBC5;D6RF07	1.0741	0.531821
ITFG1	Q8TB96;F5GXC5;H3BUJ1	1.07381	0.864582
CTSC	P53634;H0YCY8	1.07351	0.52134
TRMT10C	Q7L0Y3;C9JVB6	1.07299	0.0924014
LMAN2L	Q9H0V9;Q9H0V9-2;Q9H0V9-3;F8WB07;F8WEK5	1.07296	0.279914
UBAP2L	F8W726;Q14157-4;Q14157-1;Q14157-3;Q14157;Q14157-5;Q5VU77;Q5VU81;Q5VU80;Q5VU79;Q5VU78	1.07289	0.208125
GGT7	Q9UJ14;Q9UJ14-5;A2A2G5;Q9UJ14-4	1.07276	0.187841
TFB2M	Q9H5Q4	1.07273	0.673386
ZFPL1	O95159;E9PQ47;E9PNY1;E9PQA5;E9PMQ3;E9PJX1;E9PJ47;H0YCU8	1.0724	0.468589
HRAS	P01112;P01112-2	1.07209	0.0332374
NME6	C9JQB1;A0A0C4DG91;O75414;C9J9V6;C9J1J2;O75414-2	1.07199	0.340087
TIMM44	O43615;M0QXU7;M0R301;M0QXM9;M0R124	1.07177	0.111537
BNIP1	Q12981;Q12981-1;Q12981-2;Q12981-3	1.07155	0.393914
CYB5B	O43169;H3BUX2;D6RFH4;J3QR91	1.07064	0.157016
GNB1	P62873;P62873-2;F6UT28;B1AKQ8;F6X3N5;B3KVK2;F5H8J8;F5H100;F5H0S8;E9PCP0;P16520-2;P16520	1.07063	0.0595098
RRAGC	Q9HB90	1.07014	0.634297
RPS3A	P61247;D6RG13;D6RAT0;E9PFI5;H0Y9Y4;H0Y8L7;D6RB09;D6R9B6;D6RAS7;D6RI02;D6RED7;D6RGE0	1.06932	0.227412
GOT2	P00505;P00505-2	1.0693	0.00621958
CMTM7	F8WDZ3;Q96FZ5-2;Q96FZ5	1.06929	0.0381663
GTPBP8	Q8N3Z3;F8WBY6;C9J8V5;Q9P025;A0A087WUP3;Q8N3Z3-2;C9J0K3;Q8N3Z3-3	1.06923	0.34498
PLSCR1	C9J7K9;O15162-2;O15162;C9J9P4;C9J0H3;H7C5I5;C9JE06	1.06919	0.101048
C8orf82	Q6P1X6;H0YF29;Q6P1X6-2;J3KNI2	1.06799	0.432703
COX7A2	H0UI06;P14406;D6RIE3;D6RGV5;D6R9C3	1.06779	0.751378
ISCA2	Q86U28;J3QSS7	1.06777	0.414096
ARL2;ARL2-SNX15	P36404;P36404-2;V9GYD0	1.06766	0.567753
CERS2	Q96G23;Q5SZE1;H0YNU7;Q5SZE3;H0YKH6;Q5SZE4;Q5SZE2;H0YLQ6	1.06695	0.359729
GSTK1	Q9Y2Q3;Q9Y2Q3-3;Q9Y2Q3-2;E9PFN5;C9JNT3;Q9Y2Q3-4	1.06691	0.662597
RTN4	Q9NQC3-2;F8W914;Q9NQC3;Q9NQC3-4;H7C106;Q9NQC3-3;Q9NQC3-6	1.0664	0.223395
PREB	Q9HCU5;B5MC98;H7C0W3;H7C2N7;F8WCS5	1.06635	0.362409
EEF1A1P5;EEF1A1;EEF1A2	Q5VTE0;P68104;A0A087WVQ9;P68104-2;A0A087WV01;Q05639;A6PW80;Q5JR01	1.066	0.441171
HIST3H2BB	Q8N257	1.06598	0.262519
BCAT2	O15382;B3KSI3;M0QXF9;M0QZ10;O15382-2;M0QZP4;M0R2K7	1.06579	0.0505198
GNG5	P63218	1.06568	0.147549
STC2	O76061;H0YB13	1.06559	0.728087
RAB35	Q15286;F5H157;Q15286-2;E9PI18;E9PJQ5;E9PRF7;E9PNB9;E9PS06;E9PMJ1;Q15771-2;Q15771;E9PQ07;C9JFM7;F5H7F8;A8MSP2;A8MTC6;A8MZI4;B7Z3L0;Q86YS6-2;Q96AX2-4;Q96AX2-2;Q96AX2;Q96AX2-3	1.06549	0.0329345
GNAI2	P04899;P04899-6;P04899-3;P04899-5;P04899-2;P04899-4;P19087;F8WE78;P11488	1.06511	0.259401
CDK5RAP3	Q96JB5;Q96JB5-4;J3QRM1;Q96JB5-3;Q96JB5-2;J3QL86;J3QS62;J3QQY1	1.06476	0.684475
IGF2R	P11717;S4R328	1.06423	0.0589264
DHRS13	Q6UX07-2;Q6UX07;Q6UX07-3	1.06414	0.800271
PTK7	Q13308;Q13308-6;Q13308-2;Q13308-4;Q13308-3;Q13308-5;C9JQR6;H0Y8F1;Q86X91;H7C5L0;F8WDG7;C9J9E8;F8WCI7	1.06388	0.442131
TMEM192	Q8IY95;Q8IY95-2;D6RAZ6	1.06369	0.176143
ULBP3	Q9BZM4;Q9BZM6	1.06365	0.215427
POR	P16435;H0Y4R2;E7EMD0;E7EWU0;C9JU80	1.06316	0.30476
ANKLE2	Q86XL3;Q86XL3-2;Q86XL3-3;F5H1D4;F5H6J0	1.06314	0.220547
CALM2;CALM1;CALM3	H0Y7A7;P62158;E7ETZ0;E7EMB3;F8WBR5;M0QZ52;G3V479;G3V361;Q96HY3;G3V226;C9J7T9;P27482;P02585	1.06309	0.470713
SDHA	P31040;D6RFM5;P31040-2;A0A087X1I3;P31040-3;H0Y8X1	1.06309	0.199697
MTFP1	Q9UDX5;B5MC22;H7C417;F8WEN7;Q9UDX5-2	1.06304	0.0532678
DCXR	J3KS22;Q7Z4W1;J3QS36;J3KRZ4;J3QS45;J3KSZ5;J3QL34	1.06246	0.0884308
ENPP1	P22413;E9PE72	1.06225	0.343675
PLD3	Q8IV08;M0QZI4;M0R2W7;M0R3G9;M0R1F7	1.06224	0.34591
ALDH3A2	P51648;P51648-2;J3QRD1;I3L1M4;J3QS00;J3QKK9;J3KTG1;C9JGJ2;I3L0X1;J3KTD9;I3L2W1;K7EN73;J3QQV9;I3L4G6;E9PJV0;C9JKT2;C9JMC5;I3L3I9;A8MYB8;E9PNN6;P48448;P43353-2;P30838;P43353	1.06193	0.154044
NOP16	Q9Y3C1;D6RIC3;A0A0C4DGU5;A0A087X2G6;Q9Y3C1-3;Q9Y3C1-2;A0A087X1T1;A0A087WU10;D6RC60	1.06181	0.089866
ABAT	H3BRN4;P80404;H3BNQ7	1.0618	0.419628
RSPRY1	Q96DX4;H3BQQ7;H3BSC7;H3BPL2;Q96DX4-2	1.06113	0.818851
VAMP8	Q9BV40;B8ZZT4;C9JXZ5	1.061	0.244591
SMPD4	Q9NXE4-2;Q9NXE4;Q9NXE4-4;H7BXF4;B1PBA3;Q9NXE4-3;H7C1Q6;Q9NXE4-6;Q9NXE4-9;Q9NXE4-10;Q9NXE4-7;Q9NXE4-8;H7C0W5;Q9NXE4-5;H7C235;H7C2J2;H7C2E2;C9J647;F8WF03;F2Z2I0;F2Z2W5	1.06047	0.507665
AGTRAP	Q6RW13;Q6RW13-2;D6RB40;D6RBK6;X6R9H3;Q6RW13-4;Q6RW13-3;Q6RW13-5	1.06	0.459526
PRCP	P42785;P42785-2	1.05993	0.805459
PARP16	Q8N5Y8;Q8N5Y8-3;Q8N5Y8-2;H3BV75	1.05986	0.13878
RAB2A	P61019;P61019-2;E9PKL7;H7C125;H0YD31;E9PE37;H0YDL5;Q6PIK3	1.05979	0.118107
COX11	Q9Y6N1;B4DI26;Q9Y6N1-2	1.05972	0.389197
MIA3	Q5JRA6;Q5JRA6-2;A0A0A0MRH6;Q5JRA6-4;Q5JRA6-3;H7C0T4	1.05931	0.308178
STX8	Q9UNK0;I3L305;K7EQB1;I3L3D0;K7ER37	1.05923	0.62411
RAB34	A8MYQ9;Q9BZG1;Q9BZG1-4;Q9BZG1-2;C9JBG0;C9JY26;Q96PJ7;E7ES60;K7EIF2;H7C0Y7;J3QLC6;V9GY61;K7EJW7	1.05917	0.676229
ATP1A3	M0R116;A0A0A0MT26;P13637;P13637-2;P13637-3;M0QXF2	1.05888	0.507265
DERL1	B4E1G1;Q9BUN8-2;Q9BUN8;E5RGY0	1.05872	0.549278
RDH10	Q8IZV5;E5RK48	1.0583	0.391353
PEX16	Q9Y5Y5;Q9Y5Y5-2;E9PMM3;E9PP98;E9PLS4;E9PQW0;E9PMS3	1.05812	0.296492
TM9SF3	Q9HD45;Q5TB53	1.05779	0.378194
MECR	Q9BV79;Q9BV79-2;H3BM30	1.05752	0.634445
HMOX2	P30519;A0A087WT44;I3L159;I3L1F5;I3L4P8;A0A0K0K1G7;I3L463;I3L276;I3L1Y2	1.05734	0.322756
SCO2	O43819;C9JBU1	1.05716	0.20834
VAMP7	P51809;P51809-3;P51809-2;E5RH06	1.05694	0.312599
GLRX5	Q86SX6	1.05643	0.0618226
EBAG9	E9PJ38;E9PND3;E9PN10;O00559;O00559-2	1.05576	0.710163
KIRREL	Q96J84;Q96J84-2;B4DN67;Q96J84-3;Q5W0G0;Q5W0F9	1.05564	0.124251
CCT2	F8VQ14;F5GWF6;P78371;P78371-2	1.05557	0.656149
IVD	A0A0A0MT83;P26440;P26440-2;H7C4G6;H0YLC3;H0YN10;A0A087WVD3;H0YKV0	1.05552	0.257345
TMED3	Q9Y3Q3;G3V1J9;F5H4M7;Q9Y3Q3-2	1.05494	0.444736
ZMPSTE24	O75844	1.05432	0.329867
LAMP1	P11279;P11279-2	1.05425	0.26904
SLC35F6	Q8N357;F8WCT7	1.05418	0.74487
PIGT	Q969N2-5;Q969N2;Q969N2-4;Q969N2-2;Q969N2-6;F6W983;Q969N2-3;B7Z7C5;H7C2Y2	1.054	0.119735
JPH1	Q9HDC5	1.05398	0.847083
ACOT2	A0A087X0W7;A0A087WT95;P49753;P49753-2	1.05384	0.457463
MSN	P26038;V9GZ54	1.05359	0.61721
ADGRL2;LPHN2	B1ALU1;B1ALU3;O95490-2;O95490-5;O95490;O95490-7;O95490-6;O95490-3;O95490-4;H0Y5C0;H0Y3V3	1.05348	0.40352
SCPEP1	Q9HB40;I3L4Z9;Q9HB40-2	1.0534	0.755493
ALG2	Q9H553;Q9H553-2;A0A0A0MTE0	1.05339	0.822368
GADD45GIP1	Q8TAE8	1.05327	0.648686
PRAF2	O60831;A6NP52;A6NM71	1.05303	0.779832
RPS23	P62266;D6RD47;D6RDJ2;D6RIX0;D6R9I7	1.05296	0.222948
HIST2H2AC;HIST2H2AA3	Q16777;Q6FI13;REV__H0Y672;REV__E7EQ67;REV__H7BY63;REV__Q8NB25-4;REV__Q8NB25-2;REV__A0A087X2A7;REV__Q8NB25-3;REV__Q8NB25;Q71UI9-5	1.05247	0.598799
COX4I1	P13073;H3BN72;H3BNV9;H3BPG0;Q86WV2;H3BNI5;REV__O43143	1.05239	0.0496525
MRPL13	Q9BYD1;E5RJI7;H0YAX3;E5RFI2	1.05202	0.0941718
CNIH4	A6NLH6;Q9P003	1.05162	0.100789
2002-09-01	Q15019;Q15019-3;Q15019-2;B5MCX3;C9IZU3;C9J938;C9JB25;C9J2Q4;H7C2Y0;A0A0K0K1E7;C9JFT1;F8WB65;B5MD47;C9JZI2;C9IY94;C9JQJ4;H7C310;C9JT15;C9JSE7	1.05153	0.865373
CTNNA1	P35221;P35221-2;G3XAM7;P35221-3;E5RIB1;E5RG03;E5RJ41;E5RGD2;E5RGY6;E5RFG3;E5RFK9;E5RFM5;E5RJP7;E5RHV7;A0A087WZL6;E5RGU3;E5RHJ5;E5RJL0;E5RIE0;H0YBB8;E5RGY7;E5RGG4;E5RJ43;E5RGS1;E5RJZ2;E5RIT8;E5RFM3;Q9UI47	1.05152	0.395335
GARS	P41250;H7C443;F8WCK4	1.0514	0.609567
GDAP1	Q8TB36;Q8TB36-2;E5RGI2	1.05106	0.280169
ILVBL	A1L0T0;M0R026;E9PJS0;M0QZX5;M0R1B5;E9PL44;E9PNL1	1.05097	0.330842
SYP	H7C4W3;P08247-2;P08247	1.05046	0.872963
MCFD2	Q8NI22-2;Q8NI22-3;Q8NI22;H7BZ18	1.05041	0.610557
PMPCA	Q10713;Q10713-2;Q5SXN9	1.05037	0.278557
CMC1	Q7Z7K0;H7C3D8;C9JES7	1.05007	0.53631
RAB1A	P62820;E7END7;P62820-2;P62820-3	1.05	0.214555
NAP1L1	H0YHC3;F8W020;F8W118;F8VXI6;F8VUX1;F8VY35;F8VV59;B7Z9C2;F8W0J6;F5H4R6;H0YIV4;P55209-3;P55209-2;P55209;F8VRJ2;H0YH88;F8W543;E9PNW0;E9PJJ2;E9PS34;E9PNJ7;A8MXH2;F8VVB5;E9PKT8;C9J6D1;C9JZI7;Q99733;Q99733-2	1.04991	0.48531
HNRNPU	Q00839-2;Q00839;Q5RI18	1.0495	0.310957
EMC10	M0R2A0;Q5UCC4-2;Q5UCC4	1.0495	0.329746
JAGN1	A0A087WY88;Q8N5M9	1.0495	0.0175731
LMNB1	P20700;E9PBF6;A0A0D9SFE5;A0A0D9SFY5;A0A0C4DGC5	1.04942	0.197722
TMEM33	P57088;D6RAA6;H0Y8N0;J3KN43;D6RBY2	1.04942	0.448204
RPL7	P18124;A8MUD9;C9JIJ5;C9JZ88	1.04939	0.13569
DHCR7	Q9UBM7;E9PM00;E9PJ54;H0YE57;E9PRL8;E9PQ71;E9PIP9;H0YCS7;H0YEJ5	1.04899	0.186103
SLC25A6	P12236	1.0487	0.127828
MRPL2	Q5T653;C9IY40;C9JZW2;C9JZG7	1.04849	0.728225
PLXNA1	Q9UIW2;Q9HCM2;Q9HCM2-4	1.04848	0.751147
ARL15	A0A087WUW9;Q9NXU5;A0A0B4J222	1.04829	0.71808
LRRC59	Q96AG4;I3L223	1.04795	0.218015
ABCC1	I3L4X2;P33527;P33527-9;P33527-3;A0A0A0MS99;P33527-4;P33527-2;P33527-7;P33527-5;P33527-6;P33527-8;H0Y8Q6;O15438-2;O15438;O15438-4	1.0478	0.135216
RPS27A;UBB;UBC;UBA52;UBBP4	P62979;J3QS39;J3QTR3;F5H6Q2;F5GYU3;F5H2Z3;F5H265;B4DV12;F5H388;F5H747;F5GXK7;J3QKN0;Q5PY61;Q96C32;P62987;P0CG47;P0CG48;M0R1V7;M0R1M6;M0R2S1;J3QLP7;J3QRK5;J3QSA3;F5GZ39;K7EMA8;J3KSM4	1.04755	0.219745
RAB8A	P61006;P61006-2;H0YMN7;H0YLJ8;H0YL94;Q96E17	1.04741	0.318719
RPL24	C9JNW5;P83731;C9JXB8	1.04723	0.0935156
CLCN7	P51798-2;P51798;H0Y2M6;H3BNG8;I3L470	1.0472	0.42593
TRAP1	Q12931-2;Q12931;I3L239;I3L2D5;I3L253	1.04695	0.00861391
EPB41L5	Q9HCM4-2;Q9HCM4-4;Q9HCM4-3;Q9HCM4;Q9H329-2;Q9H329	1.04663	0.45457
DHRS7B	A0A0C4DGQ8;Q6IAN0;J3KRS1;J3QKT1;J3QLJ8;J3QLK1	1.04658	0.296511
GOLIM4	O00461;F8W785	1.04632	0.416585
HSPD1	P10809;E7EXB4;E7ESH4;P10809-2;C9JL25;C9JCQ4;C9JL19;C9J0S9	1.04511	0.128689
PPIF	P30405;R4GN99;H0Y548;P30405-2;E9PKY5;E9PEQ6;Q9UNP9-2;Q9UNP9;Q9UNP9-3	1.0449	1
ABCB6	Q9NP58-4;Q9NP58;H7BXK9	1.04408	0.684213
ARF4;ARF3	C9JPM4;P18085;C9JAK5;F5H0C7;U3KQF2;F5H1V1;F5H6T5;F8WDB3	1.04393	0.626553
TFAM	Q00059;Q00059-2;H7BYN3	1.04376	0.186036
SLC39A10	Q9ULF5;E7ENT5;E7EV45;Q9ULF5-2	1.04373	0.403583
IGF1R	C9J5X1;P08069;H0YNR0;H3BSZ8;P14616;H0YMJ5	1.0437	0.686497
SRPR	P08240;P08240-2	1.04343	0.376076
AP2M1	A0A087WY71;Q96CW1-2;Q96CW1;E9PFW3;C9JJ47;C9JGT8;C9JJD3;C9JTK4;C9JPV8;H7C4C3	1.04336	0.382946
FAM3A	D3DWX8;P98173-3;P98173;Q5HY75;A6QRH7;P98173-2	1.04302	0.177792
TMEM38B	Q9NVV0;A0A0A0MRS4;H7C3B3;H7C4C1	1.04231	0.469493
RPL9	Q53Z07;P32969;H0Y9V9;D6RAN4;E7ESE0;H0Y9R4	1.04229	0.440718
RPS18	P62269;A0A0G2JQH2;Q5GGW2;J3JS69	1.042	0.248625
CCDC90B	Q9GZT6-2;Q9GZT6;Q9GZT6-3;H0YF06;J3KN19;E9PKQ5;E9PPJ7;H0YD95;E9PRC2	1.042	0.0148473
WBSCR16	Q96I51;Q96I51-3;Q96I51-2;A0A087WT38	1.04193	0.264741
GPC6	Q9Y625	1.04192	0.658084
CYP51A1	A0A0C4DFL7	1.04181	0.692405
VEZT	F8W8C2;Q9HBM0;F2Z3A6;Q9HBM0-2	1.04135	0.849847
GALNT2	Q10471;Q10471-2;F8VUJ3;Q8N4A0-2;Q8N4A0	1.04121	0.644752
RAB7A	P51149;C9J8S3;C9J592;C9J4V0;C9IZZ0;C9J4S4;C9J7D1	1.04098	0.09372
SSR4	P51571;A6NLM8	1.04078	0.426901
RPS27;RPS27L	P42677;Q5T4L4;H0YMV8;Q71UM5;C9J1C5;C9JLI6	1.04052	0.727838
MRPL46	Q9H2W6;A0A087WT90;A0A087WT51	1.04026	0.140326
PIGA	P37287-2;P37287;P37287-3	1.03946	0.442965
DLG1	A0A0C4DFT3;Q12959-8;Q12959-9;Q12959-5;Q12959-3;Q12959-6;Q12959-4;Q12959;Q12959-7;Q12959-2;E7EQD7;B4E2H8;C9IYP1;H7C166;H7C325;F8W750;B5MCC5;B7Z264;E9PIW2;B7Z2T4;E9PN83;Q15700-5;Q15700-3;Q15700;Q15700-4;Q15700-2	1.03945	0.355774
TIMM10	P62072	1.03944	0.51746
QIL1	Q5XKP0;K7EIR2	1.03902	0.201121
ARF1;ARF3	P84077;P61204;F5H423;P61204-2;H0YGG7	1.03896	0.695038
POLG2	Q9UHN1;J3KRM2;J3QRU9	1.03894	0.798675
RPS10;RPS10-NUDT3	P46783;F6U211;S4R435;Q9NQ39	1.0386	0.0258819
TMED5	Q9Y3A6;B1AKT3;Q9Y3A6-2;M0R072	1.03859	0.233388
CKAP4	Q07065	1.03846	0.477328
CNIH1	G3V5P8;G3V4K0;O95406;G3V3B2	1.03843	0.884196
KTN1	Q86UP2;H0YJZ8;G3V5P0;G3V5G2;H0YJV5;G3V475;G3V4L8	1.03822	0.375285
SUCLG1	P53597;H7C233	1.03775	0.224445
MTERF3	Q96E29-3;Q96E29-2;Q96E29;E5RIK9;E5RIY4	1.03775	0.0503942
2011-09-01	D6RGI3;D6RER5;Q9NVA2;H0Y961;Q9NVA2-2;H0Y9G8;D6RDU5;A0A087X142;A6NMH6;B1AMS2;A6NFQ9;F8W8I8;Q92599-3;Q14141-2;Q92599-2;Q14141-4;Q14141;Q92599-4;Q92599	1.03772	0.403061
GOLGA5	Q8TBA6-2;Q8TBA6;H0YK03	1.03748	0.294695
CHMP6	Q96FZ7;I3L4A1;I3L4G8;I3L3E4	1.03741	0.154784
TMEM43	Q9BTV4;V9GY05	1.03724	0.0809762
EMD	P50402;Q5HY57;F8WEQ1	1.03719	0.501131
MRPL17	Q9NRX2;E9PKV2	1.03655	0.00598792
RPL18A	M0R3D6;M0R1A7;Q02543;M0R117;M0R0P7	1.03647	0.213654
PDPR	Q8NCN5;A8MT40;H3BQG3;B7ZAR9;Q8NCN5-2;H3BUH3;H3BV59;H3BU60	1.03618	0.887703
NPM1	P06748-2;P06748;P06748-3;E5RGW4;E5RI98	1.03585	0.519633
CXADR	P78310;P78310-2;P78310-6;P78310-7;P78310-5;P78310-4;P78310-3	1.03579	0.663606
ALYREF	E9PB61;Q86V81	1.03557	0.564274
RPL10	P27635;X1WI28;F8W7C6;A0A087WV22;H7C123;H7C2C5;B8A6G2;A6QRI9;Q96L21;H7C2U2	1.03538	0.540498
ABCD3	P28288;P28288-2;P28288-3	1.0353	0.247341
PDE12	Q6L8Q7;Q6L8Q7-2;F6T1Q0	1.03492	0.273105
HSPA1B;HSPA1A	A0A0G2JIW1;P0DMV9;P0DMV8;P0DMV8-2;V9GZ37	1.0349	0.0143424
CYB5A	P00167-2;P00167;P00167-3;J3KNC7	1.03475	0.590524
GNA11	P29992;K7EL62;A0A087WVZ3;E9PC54;Q03113-3;Q03113-2;Q03113	1.03471	0.600773
ATP6V0D1	F5GYQ1;P61421;R4GN72;J3QL14;H3BQJ1;H3BQB4;H3BSG7	1.03465	0.520979
RPS17	P08708;H0YN88;A0A075B716;H0YN73;H3BNC9	1.03451	0.152095
WRB	B7Z1T1;O00258;H7BYE5;O00258-2;C9JLV3;A0A096LNT6;H7C384	1.03396	0.23483
TUBA1B;TUBA4A	P68363;P68363-2;P68366-2;P68366;C9JDS9;C9JEV8;C9JQ00;C9JJQ8	1.03366	0.813128
PSAP	C9JIZ6;P07602;P07602-2;P07602-3;Q5BJH1;A0A0J9YXB8	1.03364	0.661787
GTPBP3	Q969Y2-3;Q969Y2;Q969Y2-4;Q969Y2-2;M0R0S9;M0R1X0	1.03362	0.285564
GALNT7	Q86SF2;H0YAH3;E9PBY3;H0YAK0	1.03355	0.837959
PTPRF	P10586-2;P10586;H0Y6Z7;H0Y7Z9;H0Y4H1;H0Y380;A2A437	1.03351	0.801814
CLN6	Q9NWW5;H3BUT1;Q9NWW5-2;H3BTY4;H3BUV4;H3BNF1;H3BRN7	1.03351	0.368316
KIAA0319L	E7EN73;Q8IZA0-2;Q8IZA0;C9J519;Q8IZA0-3;B1AN15;H0Y4S8	1.03347	0.437746
KIDINS220	Q9ULH0-2;Q9ULH0-4;Q9ULH0;H0Y8E4;Q9ULH0-5;H7C584	1.03333	0.359325
SLC4A2	P04920-2;P04920-3;P04920;J3KNG9;C9J722;C9J035;C9J9M9;C9JVC2	1.0331	0.483985
MOGS	Q13724;Q13724-2;C9J8D4;B8ZZE2;C9JDQ1	1.03277	0.227727
RAB9A	P51151	1.0327	0.260327
FAM20B	O75063;X6RH03	1.0327	0.735708
RAB21	Q9UL25	1.0327	0.26518
CS	B4DJV2;O75390;A0A0C4DGI3;H0YIC4;F8VPA1;F8VRI6;F8W4S1;H0YH82;F8VPF9;F8VR34;F8VTT8;F8W1S4;F8VRP1;F8VX68;F8VZK9;F8VX07;F8VWQ5;F8W642;F8VU34;F8W0J2	1.03253	0.124544
DCAKD	K7ESP4;Q8WVC6;Q8WVC6-2	1.03252	0.148486
CD151	P48509;E9PMR4;E9PRJ3;E9PJC8;E9PLZ6;K4DIB7	1.03244	0.277486
RPL23A	P62750;H7BY10;K7ERT8;A8MUS3;K7EJV9;K7EMA7	1.03224	0.0648758
SSR1	P43307;C9J3L8;C9J5W0;E9PAL7;C9IZQ1;P43307-2;C9JBX5;C9JY01	1.03194	0.523701
RPL36	Q9Y3U8;J3QSB5;J3KTD3	1.03194	0.215124
ESYT1	Q9BSJ8;Q9BSJ8-2;F8VZB1	1.03178	0.403828
UQCRH;UQCRHL	P07919;A0A096LP55;A0A087X2B9;A0A087WTF2	1.03166	0.184721
UBXN4	Q92575;F8WB86;Q6PJ80;C9JLR4	1.03153	0.681046
RPL3	P39023;G5E9G0;H7C422;B5MCW2;H7C3M2;F8WCR1;Q92901	1.03079	0.430625
HSD17B10	Q99714;Q99714-2;Q5H928	1.03072	0.355759
ATP2A2	P16615;P16615-5;P16615-2;P16615-3;P16615-4;H7C5W9;O14983-2;O14983;O14983-3;Q93084-4;Q93084-2;Q93084-3;Q93084-7;Q93084;Q93084-6;Q93084-5;J3QSY6;A0A0C4DH86;H3BVB2;H3BTW4	1.03066	0.268264
RPS5	M0R0F0;P46782;M0R0R2;M0QZN2	1.03058	0.228527
SLC35E1	Q96K37;H7C1I0;Q96K37-2	1.03051	0.317178
SNAP47	A0A087X0B7;Q5SQN1;H7C3C7;Q5SQN1-2;U3KPT7;A0A087X2J6;H0Y627;Q5SQN1-4;Q5SQN1-3	1.03041	0.777779
EPHX1	P07099;B1AQP9;B1AQP8	1.03039	0.61881
REXO2	H0YG54;H0YGR4;Q9Y3B8-2;Q9Y3B8-3;Q9Y3B8;F5GYG5	1.03017	0.649145
PTRH2	J3KQ48;Q9Y3E5	1.03005	0.0510383
RPL13A;RPL13a	P40429;M0QYS1;Q8J015;Q6NVV1;M0QZU1;A0A096LPE0	1.03	0.790439
C2orf47	Q8WWC4;H7C0V0	1.02947	0.367176
IKBIP	Q70UQ0-4	1.02935	0.291108
LPCAT1	Q8NF37;A0A0G2JQ62;A0A0G2JRI7	1.02921	0.618345
GNG12	Q9UBI6	1.02867	0.160689
KIAA2013	Q8IYS2;Q8IYS2-2;A0A0G2JP75	1.02865	0.890569
HNRNPM	A0A087X0X3;P52272-2;P52272;M0R019;M0R2T0;M0R0N3;M0QZM1;M0QYQ7;M0R2I7;M0R0Y6;M0QY96	1.02862	0.370472
HACD2	Q6Y1H2;C9JWG1	1.02861	0.416451
SSR3	C9JA28;Q9UNL2;Q9UNL2-2;C9J365	1.02843	0.585752
VANGL2	Q9ULK5	1.02793	0.813072
CLPB	Q9H078-2;Q9H078;F5GX99;H0YGM0;Q9H078-3;Q9H078-4;Q9H078-5;F5H392;F5H7A5	1.02757	0.89606
RPL21	P46778;M0R181;G3V1B3	1.02745	0.546736
RAB4A	P20338;A0A087WYT5;M0R1E0;P61018;P61018-2	1.02742	0.419815
G3BP1	Q13283;E5RIZ6;E5RI46;E5RIF8;E5RH42;E5RJU8;Q13283-2;E5RH00	1.027	0.778043
RPL37A	C9J4Z3;P61513;M0R0A1;Q6P4E4;E9PEL3;M0R2L6;G5E9R3;A6NKH3	1.02691	0.812378
PCYOX1	Q9UHG3;Q9UHG3-2;F8W8W4;C9K055;C9JM55;C9JGT6	1.0269	0.307563
BCKDHA	F5H5P2;P12694;P12694-2;F5GXU9;M0R0C8;H0YH31	1.02668	0.642677
ARL1	F8VP99;F8VP63;F8VYN9;P40616-2;P40616	1.02656	0.493872
PACSIN3	Q9UKS6;A0A0C4DGG1;E9PIY1;E9PJ75;E9PNM9;E9PJ33;H0YDM6	1.02645	0.0178137
RAP2A	P10114;F6U784	1.02644	0.0791929
RPS12	P25398	1.02644	0.703338
ATP5A1	P25705;P25705-2;P25705-3;K7EK77;K7ENJ4;K7ERX7;K7EJP1;K7EQH4;K7ESA0	1.0263	0.0524541
CCNYL1	Q8N7R7-3;Q8N7R7-2;Q8N7R7;H7C0P7;Q5T2Q4	1.02626	0.647506
KARS	Q15046;Q15046-2;H3BVA8;J3KRL2;H3BPV7	1.02623	0.818995
MPV17	B5MC53;B5MCF8;P39210;G5E9F5;E7EX18;F8WEL3;B5MC10;A8MTD3;C9J473;H0Y6M5	1.02604	0.690079
VPS45	Q9NRW7;A0A087WU65;Q9NRW7-2;A0A0K0K1C6;B7Z7G7	1.02602	0.471567
RAP1B	P61224;E7ESV4;F5H7Y6;P61224-3;F5GX62;A0A0J9YXB3;A6NIZ1;F5H004;P61224-2;P61224-4;F5H823;B7ZB78;F5GZG1;F5H6R7;F5GYB5;F5H0B7;F5H500;F5H077;F5GWU8;F5H491	1.02575	0.015864
DEGS1	O15121;E7EMA0	1.02569	0.0851173
GHDC	Q8N2G8-3;Q8N2G8;K7ESN3;Q8N2G8-2;K7EQ41;K7EL54;K7EJT7	1.02554	0.568816
MRPL14	Q6P1L8	1.02532	0.819494
TSPAN13;TSPAN31	O95857;F8VS78;F8VNT7;F8VP43	1.02519	0.437051
SURF4	Q5T8U5;O15260;O15260-2;B7Z1G8;O15260-3	1.0251	0.0748219
MRPL55	Q7Z7F7;Q7Z7F7-2;X6R631;X6RIW1	1.02489	0.59267
NSDHL	Q15738;C9JDR0	1.02483	0.176463
TM9SF1	E9PMQ9;E9PSI1;O15321-2;O15321;E9PJC4;E9PQY7;E9PS99;E9PL78;E9PJM1;G3V1B9;E9PNW2	1.02481	0.897019
TPP1	A0A0C4DGZ9;O14773-2;O14773	1.02447	0.460967
RPL19	J3QR09;J3KTE4;P84098;J3QL15	1.02445	0.0500645
HIST1H4A	P62805	1.02444	0.0982859
HNRNPA1	F8W6I7;P09651-3;P09651-2;P09651;F8VZ49;F8VTQ5;F8VYN5;H0YH80;Q32P51;F8W646	1.02434	0.832784
TBL2	E9PF19;Q9Y4P3;Q96E41;A0A087WXC6;F8WDI9;F8WCR3	1.02424	0.600341
RRAS2	A0A0C4DGH2;P62070;P62070-4;P62070-3;P62070-2;E9PK85;E9PQ87;E9PQK5;E9PQC5	1.0242	0.0259803
G3BP2	Q9UN86-2;Q9UN86;D6RBM9;D6REX8;D6RBR0;D6RE13;D6RBW8;D6RGJ4;D6RAC7;D6RB17;D6R9X5;D6R9A4	1.024	0.92082
RPS3	P23396;P23396-2;E9PL09;E9PPU1;F2Z2S8;H0YCJ7;H0YEU2;E9PQ96;E9PJH4;E9PK82;H0YF32;E9PQX2;E9PSF4;H0YES8	1.02367	0.70121
GNAI1	P63096;P63096-2;C9JPP4;C9JL77	1.02349	0.745793
COA3	Q9Y2R0;K7EPV0	1.02305	0.269436
RAB6A	P20340-2;P20340-4;P20340-3;F5H3K7;F5GX61;C9JB90	1.02299	0.280167
CLIC4	Q9Y696;A6PVS0;Q9NZA1-3;O15247;Q9NZA1-2;Q9NZA1;Q96NY7-2;Q96NY7	1.02298	0.89914
NUBPL	Q8TB37;F8W0A2;H0YHR7;F8W061;Q8TB37-2;F8VP02;F8VZR8	1.02295	0.684422
RPS6	P62753;A2A3R5;A2A3R7	1.02276	0.403175
ACOT13	Q9NPJ3;Q9NPJ3-2	1.02269	0.372496
LARS2	Q15031;E9PHM2;C9IZR7;C9JYR8	1.02268	0.568753
PHGDH	Q5SZU1;O43175	1.02254	0.804528
ELOVL5	A0A0A0MTI6;Q9NYP7;Q9NYP7-2;Q9NYP7-3	1.02232	0.760193
GNAQ	P50148;B1AM21	1.02231	0.571569
FXN	C9JAX1;Q16595;H7C585;Q16595-2;Q16595-3	1.02228	0.78024
ACADM	Q5T4U5;P11310;P11310-2;B7Z9I1;E9PJM9;E9PRX4;H0YDT5	1.0221	0.464734
EMC2	Q15006;H0YAS9;E5RGJ2	1.02182	0.328187
RPL26;RPL26L1	P61254;J3QRI7;J3QQQ9;J3QQV1;E5RIT6;Q9UNX3;J3KTJ8;J3QRC4;J3KSS0;E5RHH1;J3KS10	1.0217	0.761327
ATL2	Q8NHH9-5;Q8NHH9;Q8NHH9-4;Q8NHH9-2;Q8NHH9-3;B5MCN0;C9JQQ5;H7C3A2;C9JC25	1.02136	0.473359
NIPSNAP3A	Q9UFN0;Q9BS92;F2Z3L7	1.0211	0.382298
ATP5EP2;ATP5E	Q5VTU8;P56381	1.021	0.63419
STX12	Q86Y82;B1AJQ6	1.02077	0.213092
TAMM41	Q96BW9-3;Q96BW9;Q96BW9-2;A0A0G2JQ92;B4E101;H7C1A2;G3V0F3	1.02068	0.752179
HADHB	P55084-2;P55084;F5GZQ3;B5MD38;C9JEY0;C9JE81;C9K0M0	1.02057	0.541089
C14orf1	Q9UKR5	1.02056	0.737137
NCLN	Q969V3;Q969V3-2;K7EMW4;A0A0C4DGP7;K7ELZ9;K7ENM2;K7EQ66;K7EN96	1.0204	0.492024
NDUFA10	A0A087WXC5;E7ESZ7;O95299;O95299-2;C9J6X0;H7C2W5;H7C1Y7;H7C2X4;Q8N1B9	1.0204	0.633966
TPBG	Q13641	1.01968	0.66135
RPL10A	P62906	1.01961	0.278237
EMC8	O43402;M0R1B0;O43402-2	1.01947	0.64956
MRPL50	Q8N5N7;Q8N5N7-2	1.01934	0.139543
ALG1	Q9BT22;Q9BT22-2;K7EID2;K7EPU3;K7EQK1;A0A087WZJ8;Q6GMV1;C9J202	1.01928	0.202232
VAMP3;VAMP2	Q15836;K7ENK9;K7EKX0;F5GZV7;P23763-2;P23763-3;P23763	1.01918	0.356785
SCD	O00767	1.0191	0.606611
DDX39B;DDX39A	Q13838;Q13838-2;A0A0G2JJZ9;Q5STU3;H0Y400;O00148;K7ENP6;A0A0G2JHN7;K7EL56;K7EIL8;F6U6E2;K7EN69;F6S2B7;F6SXL5;F6QYI9;A0A0G2JJL7;K7EPJ3;F6R6M7;F6S4E6;A0A0A0MT12;F6TRA5;K7EQN7;F6WLT2;O00148-3;O00148-2;H0YCC6;F6UJC5	1.01867	0.837936
CISD1	Q9NZ45	1.01822	0.245063
MRPL53	Q96EL3;B9A051	1.01767	0.271557
FAM162A	F8W7Q4;Q96A26;E9PH05	1.0176	0.0393948
HSD17B12	Q53GQ0;E9PI21;Q53GQ0-2	1.01752	0.4733
SCARB2	Q14108;Q14108-2;D6RDG0	1.01733	0.699232
PODXL	O00592-2;O00592	1.01718	0.753724
RAB12	Q6IQ22	1.0167	0.852011
DHX9	Q08211	1.01655	0.948434
MYO1C	F5H6E2;O00159-2;O00159-3;O00159;I3L204;I3L4D4;I3L501;I3L3Y6;I3L168;I3L3F5	1.01644	0.783591
SLC9A3R1	O14745;O14745-2;J3QRP6;J3QRA3	1.01637	0.867389
UFL1	O94874;O94874-2;O94874-3;Q92845-4;Q92845-2;Q92845-3;Q92845	1.01624	0.473265
TMED4	Q7Z7H5;Q7Z7H5-3;Q7Z7H5-2;F8W7F7	1.0162	0.786342
BANF1	O75531	1.016	0.564873
CPT2	P23786	1.01588	0.825687
COX18	B7ZL88;Q8N8Q8	1.01586	0.597236
LMAN1	P49257	1.01582	0.545529
TMX3	Q96JJ7;Q96JJ7-2;B4DIE3;H3BPB3	1.01548	0.563167
TMED10	P49755;G3V2K7	1.01518	0.276758
DLD	P09622;E9PEX6;P09622-2;P09622-3;F8WDM5;F2Z2E3	1.01513	0.697599
ACAA2	P42765;A0A0B4J2A4;K7EME0;K7EJB1;K7EJ68;K7ER88	1.01496	0.456615
OSBPL8	Q9BZF1-3;Q9BZF1-2;Q9BZF1;F8VQX7;F8VUA7;F8VZ43;F8VVD3;F8VVE7;Q9H0X9-3;Q9H0X9;Q9H0X9-2	1.01493	0.239776
MTPAP	Q9NVV4;Q9NVV4-2;Q5T851;Q5T852	1.01493	0.798449
SYNGR2	O43760;O43760-2;K7ELD9;K7ENG9;K7ELS8;K7EJ35	1.0149	0.684996
COX5A	P20674;H3BNX8;H3BRM5;H3BV69;H3BRI0	1.01485	0.119879
ENPP4	Q9Y6X5;Q6UWV6	1.01471	0.762628
YBEY	P58557;P58557-2;P58557-4;P58557-3	1.01456	0.366022
VDAC1	P21796	1.0145	0.00435967
GAPDH	P04406;P04406-2;E7EUT5;O14556	1.01396	0.658609
EBP	Q15125;C9J719;C9JJ78	1.01362	0.33799
TMEM55B	Q86T03;Q86T03-2;G3V5T5;H0YJ90;E5RIY0	1.01352	0.652714
DSG2	Q14126;J3KSI6	1.01349	0.236936
DNAJA3	Q96EY1;I3L1T6	1.01345	0.392525
ATP5O	P48047;H7C0C1;H7C086;H7C068	1.01334	0.512484
WDR6	Q9NNW5;A0A087X295;E9PDU5;E9PBK6;Q6PKC6;C9K020;V9GYU1;C9JFP6;V9GZ65;E5RFX3;F8WE36	1.01318	0.771127
IKBIP	Q70UQ0;Q70UQ0-2;Q70UQ0-3	1.01311	0.618441
NT5DC2	Q9H857-2;Q9H857;Q9H857-3;Q9H857-4;H7C519;H7C4G8;C9J036	1.01303	0.88298
ITFG3	Q9H0X4;Q9H0X4-2;B4DGG1;H7C2U8;C9J3Y6;H7C3L6;C9IYB9;C9K0C5	1.01291	0.816586
ITM2B	Q9Y287;Q9Y287-2;U3KQL7	1.01285	0.707135
SQLE	Q14534;E7EVQ6;H0YBN7;E5RJH9	1.0128	0.0883961
PMPCB	O75439;G3V0E4;F8WAZ6;F8WEA6;F8WBE1	1.01273	0.809041
COQ7	H3BP28;Q99807-2;Q99807;H3BSZ3;H3BTN8;I3L1T0;H3BS11	1.01267	0.932191
EWSR1	B0QYK0;Q01844-6;Q01844-3;Q01844;Q01844-5;A0A0D9SFL3;C9JGE3;Q01844-2;H7BY36;Q01844-4	1.01259	0.577291
PI4K2B	G5E9Z4;Q8TCG2	1.0124	0.714765
EI24	O14681;O14681-3;E9PL33;E9PM05;E9PS58;E9PK61;E9PLB8;B7ZB74;E9PQN7;A0A087WV44	1.01238	0.484099
SLC7A1	P30825;Q5JR49	1.01213	0.85846
IBA57	Q5T440	1.01211	0.890449
HSPA6;HSPA7	P17066;P48741	1.01208	0.304461
RPS19	P39019;A0A075B6E2;M0R2L9;M0QXK4;M0QYF7;M0R140	1.01188	0.494564
AP1AR	Q63HQ0;Q63HQ0-2;H0Y8Y4	1.01187	0.960669
SACM1L	Q9NTJ5;E9PGZ4;Q9NTJ5-2;F8WDN7;C9JV50;F8WCQ2;C9J3E3	1.0118	0.728921
EARS2	H3BTB7;Q5JPH6;Q5JPH6-2	1.01153	0.912059
RPN1	P04843;B7Z4L4;F8WF32	1.01145	0.515011
B3GALT6	Q96L58	1.01144	0.939187
RPL7A	P62424;Q5T8U2;Q5T8U3	1.0108	0.1046
ATP1A1	P05023-4;P05023;P05023-3;P05023-2;B1AKY9;P50993;H0Y7C1;Q13733;Q5TC01;Q5TC02;Q5TC05;E9PRA5	1.01054	0.5
GNAS	P63092-3;H0Y7F4	1.00992	0.839305
C2CD2L	O14523;E9PK05;O14523-2	1.00971	0.802411
SNAP23	O00161;O00161-2;H3BM38;H3BNE1;H3BR18;H3BPJ0;H3BP15;H3BQY9;H3BV99;H3BR99;H3BNG6;H3BU94	1.0097	0.78123
BAK1	Q16611;A0A0A0MRG8;Q16611-2	1.00964	0.603097
TMEM50A	O95807	1.00964	0.284948
PDZD8	Q8NEN9	1.00942	0.974898
ALCAM	Q13740-2;Q13740;F5GXJ9;H7C543;Q13740-4;Q13740-3	1.0094	0.814131
HSPA9	P38646;D6RJI2;H0Y8S0;H0YBG6;D6RA73	1.00927	0.423118
EPHA2	P29317;P29317-2;J3KR66;Q5JY90;U3NG26;A0A0B4J1T8;Q9UF33-2;Q9UF33-3;Q06187;Q06187-2;P29322;Q9UF33	1.00924	0.617824
VDAC2	P45880;A0A0A0MR02;P45880-2;P45880-1;Q5JSD1;A2A3S1	1.00909	0.280159
VKORC1L1	Q8N0U8;Q8N0U8-2	1.00886	0.751329
NPC1	O15118;K7EQ23;O15118-2	1.00867	0.465039
CLPP	Q16740;M0R208;M0QYV5	1.00839	0.363014
TUFM	P49411;H3BNU3	1.00811	0.717736
SLC2A1	P11166	1.00792	0.708715
SLC25A17	O43808;F6RTR7;B0QYW5;F8WE74;F8WEC6;F2Z2I9;F8WCH6;F8WA85;B1AHN4	1.00784	0.877384
CYB5B	J3KNF8	1.00782	0.674421
CEPT1	Q9Y6K0;A0A0C4DGS9	1.00769	0.335994
EPB41L3	Q9Y2J2-2;A8K968;A0A0A0MRA8;Q9Y2J2;Q9Y2J2-4;Q9Y2J2-3;B2RB02;A0A0J9YY18;A0A0J9YW31;J3QS55;A0A0J9YW26;A0A0J9YWN0;A0A0J9YWE1;A0A0J9YWS4;J3KT37;J3QRQ6;J3KS70;J3QLU5;J3QS83;J3QKY2;J3KRD1;J3QKK4;J3QR33;Q4VXN0;A0A0D9SG07;A0A0C4DH22;Q9H4G0-4;Q9H4G0-3;Q9H4G0-2;Q9H4G0;Q4VXN1	1.00747	0.932947
RPS15A	P62244;I3L3P7;I3L246;H3BV27;H3BT37;I3L303;H3BVC7	1.00746	0.870494
PEX11B	O96011;O96011-2;H7C3V6	1.00727	0.703894
MRPS9	P82933;H7BZC4	1.00723	0.770875
RAB32;RAB38	Q13637;P57729;H0YEA4	1.00722	0.495547
ACADVL	P49748;P49748-3;P49748-2;G3V1M7;J3QRJ8;J3KSR4;K7EQP4;J3QKU9;K7EJW8;K7EMF8;J3KS89	1.0067	0.702174
TMEM41B	E9PJ42;Q5BJD5-3;Q5BJD5-2;Q5BJD5	1.0066	0.104808
GPT2	Q8TD30;Q8TD30-2;H3BU54;P24298	1.00657	0.895785
TOR1AIP2	Q8NFQ8	1.00657	0.90439
ATL3	Q6DD88;F5H6I7;F5GWF8	1.00657	0.732142
ITM2C	C9JG41;Q9NQX7-2;Q9NQX7-3;Q9NQX7;F5H4I5;E7EUS6;B8ZZM6	1.00654	0.831798
PKM	P14618;B4DNK4;P14618-3;P14618-2;H3BTN5;H3BQ34;H3BR70;H3BT25;H3BUW1;H3BTJ2;H3BU13;P30613-2;P30613	1.00649	0.965036
CTAGE5	G3V599;O15320-8;O15320-4;O15320-3;O15320-10;O15320;O15320-6;O15320-5;O15320-9;O15320-7;O15320-2;Q96RT6;G3V5K6;Q86UF2;A4D2H0;A4FU28;Q8IX95;Q8IX94;P0CG41;G3V3C4	1.00649	0.4108
VAT1	Q99536;Q99536-3;K7ERT7;Q99536-2;K7ESA3;K7ENX2;K7EM19	1.00619	0.929549
TIMM22	Q9Y584	1.00603	0.936527
RPL6	Q02878;F8VZ45;U3KQR5;F8VR69;F8VZA3;F8VWR1;F8VU16	1.00598	0.494618
RPL28	H0YKD8;P46779;P46779-2;P46779-3;H0YMF4;P46779-4;P46779-5;H0YLP6	1.00595	0.907423
FAM210A	K7EK00;Q96ND0;K7EPG9;K7ERQ2	1.00594	0.952967
EMC3	Q9P0I2;Q9P0I2-2;S4R3U9	1.00534	0.792652
CD276	A0A0C4DGH0;Q5ZPR3;Q5ZPR3-4;Q5ZPR3-3;Q5ZPR3-2;H0YL10;H0YK40;H0YK59;H0YN29;H0YLT8;H0YN85	1.00525	0.732759
HRSP12	P52758;H0YBX3;H0YB34	1.00506	0.928535
SFN	P31947-2;P31947;A2IDB2	1.00505	0.977664
HIBADH	P31937;H7BZL2	1.00505	0.297198
SLC3A2	P08195-2;F5H0E2;F5H867	1.00505	0.818934
EMC9	H0YNH6;Q9Y3B6	1.00496	0.983733
UBAC2	Q8NBM4;X6R5E5;Q8NBM4-4;Q8NBM4-3;Q8NBM4-2;Q8NBM4-5;A0A087WXT1;Q5JUH4	1.00477	0.969495
DDOST	A0A0C4DGS1;P39656;P39656-3;P39656-2;U3KQ84	1.00476	0.650405
SLC1A3	A0A087X0U3;P43003-2;P43003;A0A087WT87;E7EUS7;E7EUV6;M0QY32;M0R106;M0R063;P48664-2;P48664	1.00466	0.879854
FBL	M0R0P1;M0R299;M0QXL5;M0R2Q4;P22087;M0R2U2;M0R1H0;M0R2B0	1.00455	0.951289
SEC61A1	B4DR61;P61619;P61619-3	1.00451	0.937778
RAB24	Q969Q5;F8W8H5;D6RFW3	1.0045	0.883313
PPA2	Q9H2U2;Q9H2U2-2;Q9H2U2-3;Q9H2U2-6;D6R967;H0Y9D8;D6RGV9;Q9H2U2-4;D6RGI1;D6RAD3;H0Y8X2;F8W7R6;H0YAK2	1.00449	0.5
TMED7;TMED7-TICAM2	Q9Y3B3;A0A0A6YYA0;Q86XR7-2;Q9Y3B3-2;G3V2Y2	1.0044	0.92244
RDH14	Q9HBH5;C9J2C7	1.00434	0.911487
ERAL1	O75616;J3QRV9;J3QSB2;O75616-2;K7EQJ8;J3QT61	1.00415	0.917836
STT3A	P46977;P46977-2;A0A0C4DH80;E9PN73;E9PI32;H0YET6	1.00396	0.745537
FAF2	Q96CS3;D6RBG6	1.00375	0.625046
FARS2	O95363;Q5JRF7	1.00352	0.964971
MRPS5	P82675	1.00329	0.66548
ABCB8	Q9NUT2-5;Q9NUT2-4;Q9NUT2-2;Q9NUT2;Q9NUT2-3;C9JYI3;C9JTY4	1.00316	0.844969
TMEM50B	F8WDH1;P56557;F8WBF4;C9K0I4	1.0028	0.27645
PGRMC2	O15173;O15173-2;U3KQM0;D3DNX8	1.00277	0.885212
EMC1	Q8N766-2;Q8N766;Q8N766-3;Q8N766-4;Q5TG59;H7C5A2;H7C4E3	1.00269	0.921004
RAB10	P61026;P59190-2;P59190	1.00267	0.805956
ALG5	Q9Y673;Q9Y673-2	1.00261	0.761866
IDH3B	A0A087WZN1;O43837;A0A087X2E5;O43837-2;O43837-3;A0A0D9SG66	1.00259	0.647714
SEC61B	P60468;S4R3B5	1.00258	0.966075
RNMTL1	Q9HC36;I3L443;I3L0T6	1.00215	0.92917
VDAC3	Q9Y277;Q9Y277-2;E5RJN6;E5RHZ6;E5RFP6;E5RHE1;E5RK27;E5RFL1	1.00212	0.634008
TMEM70	Q9BUB7;Q9BUB7-2;D4PHA6;Q9BUB7-3	1.0021	0.932516
CCDC47	Q96A33;Q96A33-2;A0A087WYW6;J3QR89	1.00204	0.941997
SEL1L	Q9UBV2;Q9UBV2-2;G3V3B3	1.00203	0.978341
SLC25A5	P05141;Q9H0C2	1.00196	0.890561
SCAMP3	O14828;O14828-2	1.00175	0.967496
RRAS	P10301	1.00172	0.981437
RAP2B	P61225	1.00167	0.863889
ALDH5A1	P51649;P51649-2;C9J8Q5	1.00164	0.501935
ESYT2	H7BXI1;A0FGR8-2;A0A087WXU3;A0FGR8;A0FGR8-6;A0FGR8-4;A0FGR8-5	1.00164	0.925368
RPL17;RPL17-C18orf32	A0A087WXM6;J3QQT2;J3KRX5;A0A0A6YYL6;P18621;P18621-3;J3QLC8;A0A0A0MRF8;P18621-2;J3KRB3;A0A087WWH0;J3QS96;A0A087WY81;J3KSJ0	1.00163	0.974983
RPL32	F8W727;P62910;D3YTB1;D3YTI8	1.00151	0.989754
PEX3	P56589;Q7Z6V3	1.00148	0.972048
OPA1	E5KLJ5;O60313-2;E5KLK1;E5KLJ6;E5KLJ9;O60313;H7C141;H7C321;C9JY58;C9JMB8	1.00125	0.961714
SEC11L3;SEC11C	B4DI03;K7EJQ7;Q9BY50;A0A0A0MR04	1.00117	0.976404
MRPL40	Q9NQ50	1.00115	0.987682
ISOC2	Q96AB3;Q96AB3-2;Q96AB3-3;K7EKW4;K7ENV7	1.00092	0.979408
EPT1	A0A087WW58;Q9C0D9;C9JAG1;C9JEZ2	1.00078	0.994934
MRS2	Q9HD23-2;Q9HD23;Q9HD23-4;A0A0A0MQX2;H7BZ29;Q9HD23-3	1.00077	0.986628
RAB5B	P61020;P61020-2;F8VUA5;F8VVZ0;F8VPW9;F8VWZ7	1.00056	0.961445
HIST2H2BE;HIST1H2BB;HIST1H2BO;HIST1H2BJ;HIST1H2BA	Q16778;P33778;P23527;P06899;Q96A08;Q6DRA6;Q6DN03	1.00052	0.817401
HIST2H3A	Q71DI3	1.00037	0.986196
RPL37	P61927;D6RG19;D6R9X9	1.00028	0.99636
GCDH	Q92947;Q92947-2;K7ES74;K7EKH1;K7EKT3;K7EQ99;K7ESA6;K7ERX1	0.999971	0.999608
GBAS	O75323;O75323-2;H7C333;C9K068;C9J7B1;F8WBI5	0.999944	0.999223
GFM1	Q96RP9;Q96RP9-2;C9IZ01;F8WAU4;C9JA25	0.99982	0.995967
YARS2	Q9Y2Z4;H0YHS6	0.999413	0.980144
LMF2	Q9BU23-2;Q9BU23;Q9BU23-3	0.999347	0.979378
TMEM214	Q6NUQ4;Q6NUQ4-2;H7C0H8;H7C085;H7C008;H7BZI0	0.999237	0.992952
FLOT1	O75955;O75955-2;A2AB10;A2AB09;A2AB12;A2AB13;A0A0G2JJQ6;A2AB11;A2ABJ5	0.999184	0.972724
HSPE1;HSPE1-MOB4	P61604;B8ZZL8;S4R3N1;B8ZZ54	0.999142	0.985381
CYB5R3	P00387-2;P00387;P00387-3;B1AHF3	0.99898	0.955339
NDUFB1	O75438;O75438-2	0.99894	0.980107
PNPT1	Q8TCS8;H7C3C5;H7BXF6	0.998781	0.983635
SLC7A5	Q01650;A0A0C4DGL4;H0YJ95;G3V4Z6;Q9UM01	0.998674	0.982053
POLG	P54098;H0YD36;A0A0D9SFM1;H0YCD2;H0YDF1;H0YCV2	0.998584	0.918942
SFT2D1	Q8WV19	0.998543	0.977922
RPN2	P04844;P04844-2;Q5JYR7;Q5JYR4;Q5JYR3;F2Z3K5;H0Y5M1	0.998427	0.958335
MRPS33	Q9Y291;C9JBY7	0.997965	0.952449
TMEM258	F5GWH5;P61165	0.997828	0.737453
TMEM165	Q9HC07;V9GY93;Q9HC07-2;V9GYC8;D6RBL0;D6RD79	0.997698	0.985045
SFT2D2	Q5TIH2;O95562	0.997665	0.866674
SLC38A1	F8VX04;Q9H2H9;F8VX12	0.997484	0.284689
MAGT1	A0A087WU53;Q9H0U3;Q9H0U3-2	0.997393	0.853881
TACO1	Q9BSH4	0.99733	0.94152
TMED9	Q9BVK6	0.997107	0.462825
TMEM206	Q9H813;Q9H813-2	0.997059	0.920729
SPTBN1	A0A087WUZ3;Q01082-3;Q01082-2;Q01082;F8W6C1	0.997056	0.951348
ME2	P23368;P23368-2	0.996975	0.85508
MRPL19	P49406;S4R3W9;A0A0A0MRF4;H7C2J0;S4R455	0.996893	0.946763
TXNRD2	E7ENA2;D3YTF9;Q9NNW7-2;Q9NNW7;D3YTF8;A0A096LNN4;A0A096LPK7;Q9NNW7-3;A0A096LPD9;E7EWK1;Q9NNW7-4;A0A096LPH4;A0A096LP96;A0A096LPB7;E9PLT3;E9PKI4;A0A0B4J225;E9PIZ5;E9PKD3;E2QRB9;E9PIR7;F8W809;A0A087WSW9;E9PNQ6;A0A087WSY9;Q16881-7;Q16881-5;Q16881-2;Q16881-4;Q16881-3;Q16881-6;Q16881	0.996893	0.976968
HAX1	O00165;O00165-2;O00165-5;O00165-3;E9PIQ7;Q5VYD6;O00165-4;O00165-6	0.996855	0.97214
FASTKD2	Q9NYY8;Q9NYY8-2	0.996729	0.862291
RALA	P11233;H7C3P7;C9JPE8	0.996722	0.871175
H2AFV;H2AFZ	Q71UI9;P0C0S5;C9J0D1;Q71UI9-4;Q71UI9-2;Q71UI9-3;C9J386	0.996688	0.973089
GDPD1	Q8N9F7;Q8N9F7-2;Q8N9F7-3;J3QRR6;J3QQN7;J3KTA9	0.996236	0.885423
TMX4	Q9H1E5	0.996081	0.947025
YRDC	Q86U90	0.996078	0.875885
LSS	P48449;P48449-3;P48449-2;A0A0G2JQD0;C9J315;A0A0G2JS81;H7C3A5	0.995949	0.883831
SELT	A0A087WVA1;P62341;Q6IAK0	0.995848	0.974894
RAB23	Q9ULC3	0.995735	0.0737138
GPC4	O75487;O75487-2;A0A087WT82	0.995709	0.878393
HADH	Q16836;E9PF18;A0A0A0MSE2;Q16836-3;Q16836-2	0.995688	0.273344
BRI3BP	Q8WY22;REV__Q96PE2	0.995628	0.877637
ACTC1;ACTA1;ACTG2;ACTA2	P68032;P68133;P63267;P62736;A6NL76;P63267-2;C9JUM1;F8WB63;B8ZZJ2;C9JFL5;F6UVQ4;F6QUT6;F8WCH0	0.995566	0.960662
RPS7	P62081;B5MCP9	0.995541	0.924709
VCP	P55072;C9JUP7;C9IZA5	0.995289	0.791239
DHTKD1	Q96HY7;C9JWN1;H7C1J3;H7C149	0.995204	0.964148
MRPL39	Q9NYK5;Q9NYK5-2;C9JG87	0.995034	0.969606
RPS4X	P62701;A6NH36;C9JEH7;P22090;Q8TD47	0.994887	0.881342
MRRF	Q96E11-3;Q96E11;Q96E11-2;Q96E11-8;X6RDS5;Q96E11-7;Q96E11-5;Q96E11-6;Q96E11-4	0.994742	0.83563
ALG13	Q9NP73-2;A0A096LP10;A0A096LNJ4;A0A087WX43;D6RE84;A0A087WTT9;Q9NP73;A0A087WT15;A0A096LNL2;Q9NP73-3	0.99455	0.580804
GLIPR2	Q9H4G4;Q5VZR0;A0A087WUM5	0.994382	0.934107
BCKDHB	P21953;P21953-2	0.994178	0.199397
MRPS23	Q9Y3D9;J3QLR8	0.994155	0.480414
PDK1	Q15118;Q15118-2;C9JKT3;C9IYB4;F8WC75;F8WEJ6	0.99388	0.958512
ATP6AP1	Q15904;A0A0C4DGX8;A6QRJ1;A6NLC6;H7C2Y8;H7C0T7;F2Z3L8	0.993844	0.842247
NDUFB7	P17568;M0R3B8	0.993755	0.542582
BCAP31	P51572;P51572-2;C9JSP1;C9JQ75;C9J0M4;C9JMD7;C9JM14	0.993634	0.883433
CD9	A6NNI4;G8JLH6;P21926;A0A087WZG3;A0A087WU13;F5GXT1	0.993612	0.854668
RPL38	J3KSP2;J3KT73;J3QL01;P63173	0.993413	0.464425
TSPO	B1AH87;P30536	0.993353	0.935407
SLC27A4	Q6P1M0;Q6P1M0-2	0.993098	0.719616
MTIF2	P46199;H7C213	0.992871	0.948134
NDUFS6	O75380;D6RBT3	0.99285	0.853361
MCCC2	Q9HCC0;Q9HCC0-2;D6RD67;D6RDF7;D6R9R1;A0A0G2JM88	0.992621	0.739237
RPL4	P36578;H3BM89;H3BTP7;H3BU31	0.992534	0.81348
APMAP	Q9HDC9;H0Y512;Q9HDC9-2	0.992412	0.595025
UQCRC2	P22695;H3BRG4;H3BSJ9;H3BP04;H3BUE4;H3BUI9;A0A087WVZ4	0.991845	0.318199
MAN1A2	O60476;H0Y7H1;H0Y543;Q5T9E3	0.991801	0.974714
KCT2	Q8NC54	0.991795	0.91962
NDUFA3	Q6FGG4;O95167;S4R3I5;H7C0D7;H7C2R1;A8MVM8;S4R3T6;A8MYJ8	0.99178	0.877502
HSP90AA1	P07900;P07900-2;G3V2J8;Q58FG0	0.991776	0.933455
SUCLA2	Q9P2R7-2;Q9P2R7;Q5T9Q5;Q5T9Q8	0.991653	0.863271
RFT1	Q96AA3;B5MDE0;C9JP01;U3KQE9	0.991358	0.965282
BCS1L	Q9Y276;C9J8G3;H7C492;C9JAS4;C9J1S9;C9J4Q9;H7BZF6	0.991297	0.521109
CCDC51	Q96ER9;Q96ER9-2;C9JSW8;C9JPZ8	0.991112	0.373905
CAMLG	P49069	0.991108	0.803086
ODR4	Q5SWX8;Q5SWX8-4;Q5SWX8-2;Q5SWX8-3	0.990924	0.946412
PTPRA	P18433-4;P18433-2;P18433-3;P18433	0.99092	0.892539
MRPL27	D6RAN8;H7C5U8;Q9P0M9;D6RE11;B3KN43	0.990907	0.853474
H2AFY	O75367-3;O75367;O75367-2;D6RCF2;Q9P0M6;B4DJC3;Q5SQT3	0.990881	0.874279
TBRG4	Q969Z0;Q969Z0-2;C9J7P5;C9IZN7;H7C4R5;C9J5A2;C9J347;C9J618	0.990815	0.600494
COX7C	P15954;D6R9Z7	0.990742	0.836679
SMIM11;SMIM11P1	P58511;Q5T5W8	0.990534	0.68275
PBXIP1	Q96AQ6-2;Q96AQ6;Q96AQ6-3;Q5T173	0.990426	0.970666
LRPPRC	P42704;A0A0C4DG06;B8ZZ38;C9JCA9;H7C3W8	0.989978	0.725582
RAB39A	Q14964	0.989662	0.512016
MT-ATP6	P00846	0.989551	0.40152
FYN	P06241	0.9894	0.965164
FH	P07954-2;P07954	0.989347	0.281669
SLC25A3	Q00325-2;Q00325;F8VVM2;F8VWQ0;F8VZL5;F8VWR4	0.989327	0.679635
PPIC	P45877	0.989226	0.899663
NDUFA1	O15239	0.989063	0.479074
NDUFA9	Q16795;F5H0J3;F5GY40;H3BRM9	0.989026	0.522252
ALG6	A2A2G4;Q9Y672;S4R350	0.988963	0.581821
MPC1;BRP44L	Q9Y5U8;A0A087WVZ0;Q5TI65	0.988961	0.829947
SLC30A9	Q6PML9;D6R9M6	0.988956	0.919639
SLC9A6	Q92581-3;Q92581-2;Q92581;A0A0D9SGH0;A0A0D9SFM4	0.988862	0.959038
MTHFD2	P13995;P13995-2;B8ZZU9;B9A062	0.988831	0.821671
RAB14	P61106;X6RFL8	0.988804	0.723513
SLC25A51;SLC25A52	Q9H1U9;I3L0B8;Q3SY17	0.988729	0.82629
IER3IP1	Q9Y5U9	0.988218	0.749209
NDUFS2	O75306;O75306-2	0.988193	0.377718
GLA	P06280;V9GYN5	0.988185	0.841881
DDRGK1	Q96HY6;A0A0A0MRX2;Q96HY6-2	0.988066	0.30343
SPINT2	O43291;K7EM91;O43291-2;K7EKQ0;K7ESI5;K7ES27;K7EQZ3	0.988019	0.182711
RPL5	P46777;Q5T7N0;R4GNJ2	0.987838	0.392091
ATP5D	P30049;A0A087WTL3	0.987665	0.756425
STT3B	Q8TCJ2	0.987404	0.512308
MRPS22	G5E9W7;G5E9V5;P82650;H7C5H3;H7C5L9;H7C5F2;P82650-2;C9J5D8	0.987352	0.798129
SDHB	P21912;A0A087WWT1;A0A087WXX8	0.987325	0.838149
ERGIC3	H0Y5K5;Q9Y282;Q9Y282-3;H0Y621;Q9Y282-2;H0Y802;H0Y6Z0;A6PVJ2;A0A0C4DH46	0.987219	0.779282
NDUFAB1	O14561;I3L505;H3BNK3	0.987135	0.767279
LMAN2	Q12907;D6RBV2;D6RIU4;D6RDX1;D6RBH1	0.987033	0.18351
ATP5C1	P36542	0.986941	0.33626
MOV10	Q5JR04;Q9HCE1-2;Q9HCE1	0.986618	0.626257
NDUFB10	O96000;H3BPJ9;O96000-2;H3BV16	0.986398	0.597299
ECI1;DCI	P42126;Q96DC0;P42126-2;H3BS70	0.98632	0.748861
GRPEL1	Q9HAV7	0.986256	0.269306
MLEC	Q14165;F5H1S8;H0YG07;F5GX14	0.986203	0.40395
POMK	Q9H5K3;E5RJD5	0.986195	0.859008
NDUFB3	O43676;C9JKQ2	0.986168	0.612876
MRPL22	E7ESL0;A0A0C4DGX2;J3KQY1;Q9NWU5;Q9NWU5-2;Q9NWU5-3	0.98616	0.548383
RAB5C	P51148;P51148-2;K7ERI8;K7ERQ8;F8VVK3;K7ENY4;F8VWU4;F8VSF8;K7EIP6	0.986075	0.146086
FLOT2	Q14254;J3QLD9;E7EMK3;K7EKW9	0.986072	0.550016
COMT	P21964-2;P21964;E7EMS6;E7EUU8;H7BZ45;F8WBW9	0.98601	0.144349
THEM4	Q5T1C6;F6XC58;E9PLJ7	0.985944	0.898736
SDHD	O14521-2;O14521;H0YD96;H0YD41;G3V173;E9PK73;H3BRW5;O14521-4	0.98571	0.615673
MRPS18A	Q9NVS2;Q5QPA5;Q9NVS2-2;Q9NVS2-3	0.985614	0.792549
RPL18	J3QQ67;Q07020;G3V203;H0YHA7;Q07020-2;F8VYV2;F8VUA6;A0A075B7A0;F8VXR6	0.98549	0.759709
DPAGT1	Q9H3H5-3;Q9H3H5-2;Q9H3H5	0.985486	0.909437
LYPLA1	E5RGR0;O75608-2;O75608;A0A087X1K9;B4DP64;E5RJ48	0.985475	0.728304
PAM16;CORO7-PAM16	I3L0X9;I3L3T0;P57737-3;A0A0A6YYL4;Q9Y3D7;I3L1U7;A0A0B4J298	0.985294	0.41041
C16orf58	H3BR29;H3BSM7;Q96GQ5;Q96GQ5-2;I3L2V0	0.98526	0.874956
B4GALT3	O60512;O60512-2	0.985259	0.784455
DNAJC19	Q96DA6;Q96DA6-2;G5E9V2;F2Z3A7	0.984953	0.590837
GPR107	G5E994;Q5VW38-2;Q5VW38;Q5VW38-3;U3KQD2	0.984894	0.736377
DBT	P11182;Q5VVL7	0.984768	0.0882956
BCKDK	O14874;O14874-3;O14874-2;H3BS02;H3BTL2;H3BNP3;H3BQP2;H3BUV3	0.984756	0.637823
TMED1	Q13445;K7EIN4;K7EQ63	0.984733	0.807082
NOMO2;NOMO3	Q5JPE7-2;Q5JPE7;J3KN36;P69849;Q5JPE7-3;A0A087WTD5;H3BPS9;I3L1G6	0.984667	0.236776
C2orf72	A6NCS6	0.984282	0.395301
YWHAB	P31946-2;P31946;Q4VY20;Q4VY19;A0A0J9YWE8;A0A0J9YWZ2	0.984203	0.889645
MRPL10	Q7Z7H8;Q7Z7H8-2	0.983992	0.791273
RALB	P11234;P11234-2;C9J6B1;P11234-3;C9JQB3;C9JYR1;F8WEQ6	0.983985	0.884967
AGPAT4	Q9NRZ5;Q9NRZ5-2;H0Y5R3;Q6AI25;G3XAF1;Q5TEE8	0.983942	0.813527
MCAM	P43121;P43121-2	0.983822	0.771331
ACSL3	O95573;F5GWH2;F5H062;C9JC11	0.983721	0.197821
UQCC2	V5IRT4;Q9BRT2;Q5TAQ0	0.983651	0.229072
TRIM23	P36406-3;P36406-2;P36406	0.983627	0.602204
TMEM199	Q8N511;J3KS81;J3KRW7	0.983616	0.162676
NME4	Q4TT34;F2Z2X0;O00746;A0A087WVT9;H0Y6J0;O00746-2;A2IDC9	0.983042	0.663897
RSAD1	Q9HA92	0.982987	0.765147
DBN1	Q16643;Q16643-3;D6R9W4;Q16643-2;D6RFI1;D6RCR4;D6R9Q9	0.98283	0.801216
FAS	P25445-6;P25445	0.982726	0.7636
DNAJC5	Q9H3Z4;Q9H3Z4-2	0.98217	0.749145
NAT14	Q8WUY8;M0R1E3;M0QZH3	0.98214	0.730392
MMGT1	Q8N4V1;Q8N4V1-2	0.982053	0.0767634
TLN1	Q9Y490	0.982035	0.391017
TIMM9	Q9Y5J7;G3V502;G3V2F3	0.982034	0.382452
SEC62	Q99442;F8WF48;F8WCJ7	0.981892	0.768542
RPS14	P62263;E5RH77;H0YB22	0.98179	0.813589
MRPS16	Q9Y3D3;A6ND22;Q9Y3D3-2	0.981747	0.501723
DPM1	Q5QPK2;H0Y368;O60762;Q5QPJ9	0.981597	0.473208
ERP44	Q9BS26	0.981554	0.759036
MMAB	Q96EY8;F5H4Z7;S4R3P5;A0A087X114;S4R3Z1;F5H079	0.98126	0.411571
GPR89A;GPR89B	B7ZAQ6-2;B7ZAQ6-3;P0CG08;B7ZAQ6;A0A087WW82;U3KPV2;E9PKY3;A0A087WW78	0.981219	0.799141
RPS2	P15880;H0YEN5;E9PQD7;I3L404;E9PMM9;E9PPT0;E9PM36;H3BNG3;H0YE27	0.981159	0.527195
MARS2	Q96GW9	0.980998	0.631267
ERLEC1	Q96DZ1-3;Q96DZ1;Q96DZ1-2	0.980943	0.0677081
ITGA6	P23229-4;P23229-2;P23229-9;P23229-6;P23229-7;P23229-5;P23229-3;P23229;H7BZ97;C9JXX7	0.980517	0.267372
CERS1	P27544-2;P27544;M0R0T2;Q5XG75	0.980381	0.790996
RAB1B;RAB1C	Q9H0U4;E9PLD0;Q92928;A0A087WTI1	0.980355	0.323799
STX16;STX16-NPEPL1	O14662-4;Q96NX8;C9K0W8;H3BU86;O14662-2;O14662-5;O14662;F8W9Z6;O14662-6;B7ZBM8;O14662-3;B7ZBM4;B7ZBM5;E9PND6;H0YEW0;E9PLV7	0.980233	0.732875
SOAT1	P35610;B1APM4;P35610-3;P35610-2	0.980199	0.734185
DNAJC16	Q9Y2G8;Q5TDG9;Q5TDH4;Q9Y2G8-2	0.979987	0.944975
ACADSB	P45954;P45954-2	0.979931	0.290457
MRPS2	Q9Y399;Q5T8A0	0.97976	0.610164
LEMD2	Q8NC56;Q8NC56-2;H7C2Z0;H0Y9B7;D6RBV0;H0Y8H8;D6R958	0.979637	0.6381
DPM3	Q9P2X0;Q9P2X0-2	0.979535	0.564608
NUP210	Q8TEM1;Q8TEM1-2	0.979398	0.767507
MINOS1;MINOS1-NBL1	A0A087WU07;Q5TGZ0;R4GNA1;Q5TGZ0-2;R4GMY4;R4GMM1	0.97934	0.767134
DHX30	Q7L2E3-2;H7BXY3;Q7L2E3-3;Q7L2E3	0.979017	0.374413
SEC22B	O75396;A0A087X1A9	0.978939	0.336854
PYCR2	Q96C36;A0A087WTV6;A0A087WZR9;J3KR12;A0A087WX69;A0A087WZF0	0.978819	0.255946
PPP2R1A	B3KQV6;P30153;E9PH38;H0YDG7;C9J9C1;P30154-5;P30154-4;P30154;P30154-3;P30154-2	0.978426	0.580792
PTTG1IP	P53801;A8MXQ1;A8MZH8;B4DPZ0	0.978309	0.749588
NARS2	Q96I59;Q96I59-2;E9PRK2;H0YE96;H0YEL9	0.978053	0.16432
SPTLC1	O15269;O15269-2	0.978006	0.651141
CLGN	O14967;O14967-2;D6RAZ4	0.977954	0.753085
RPS8	P62241;Q5JR95	0.977888	0.543613
PRDX6	P30041	0.977886	0.0790687
TMEM97	Q5BJF2;Q86XC5;J3KT68;J3KTD1	0.977839	0.573532
UQCRC1	P31930	0.977743	0.186146
RPL14	P50914;E7EPB3	0.977722	0.502813
NIPSNAP1	Q9BPW8;H7C2U6;F8WCR5;C9JDV8	0.977407	0.329776
THNSL1	Q8IYQ7	0.977363	0.928424
RMDN3	Q96TC7;H0YMB1;Q96TC7-2;H0YLG5;H0YNE5	0.977269	0.355321
RAB2B;DKFZp313C1541	Q8WUD1;Q5HYI5;Q8WUD1-2	0.977086	0.778886
TIMM50	Q3ZCQ8;Q3ZCQ8-2;Q3ZCQ8-3;M0R003;M0R2F8;M0R1Y4;M0R0C3;M0R2Q2;M0R047;M0QXC3;M0R2Z3;M0R303;M0R2D2	0.976862	0.322835
TMLHE	Q9NVH6;Q9NVH6-8;Q9NVH6-7;Q9NVH6-5;Q9NVH6-4;Q9NVH6-2;Q9NVH6-3;Q9NVH6-6	0.976783	0.791745
PEO1	Q96RR1-2;Q96RR1;Q96RR1-3	0.976725	0.866492
MRPL4	Q9BYD3;K7ES61;X6RAY8;Q9BYD3-2;K7ELQ0;K7EKI4;K7ELF1;K7EJ73	0.976658	0.342701
SPTLC2	O15270;H0YJV2	0.976631	0.419837
B3GAT3	O94766;G3V150;O94766-2;E9PNA1;A0A087WXU9;Q9NPZ5	0.976494	0.0962817
NADK2	Q4G0N4;Q4G0N4-2;Q4G0N4-3;A0A0C4DGV3;B7Z8V7;H0Y9H7	0.976452	0.549105
DTYMK	P23919-2;P23919;H7C312;H7BZ20;G5E9E9;H7C3A4	0.976407	0.843817
ATAD1	Q8NBU5;Q8NBU5-2	0.976347	0.108044
MT-CO2	P00403	0.976344	0.149185
DECR1	Q16698-2;Q16698;E5RFV2;E5RJG7;E5RJD2;E5RID6;H0YAW3	0.976307	0.781029
NDUFS7	O75251;F5H5N1;F5GXJ1;O75251-2;A0A087WXF6;A0A087WTI3	0.976296	0.604763
PEX14	O75381-2;O75381;K7EK59	0.976277	0.423169
PDHA1	P08559;P08559-2;P08559-4;P08559-3;Q5JPU3;Q5JPU0;Q5JPT9;Q5JPU1;P29803;Q5JPU2	0.976176	0.451564
ATAD3B	Q5T9A4;Q5T9A4-3;Q5T9A4-2	0.97599	0.00858859
MAP4K4	E7ENQ1;G3XAA2;H7C360;G5E948;E7EN19;E7ESS2;A0A0D9SEY1;O95819-4;O95819-2;O95819;O95819-5;O95819-3;C9J840;E7EX83;A0A0D9SG62;H7C0P6;H7C3Z6;Q9UKE5-8;Q8N4C8-5;Q9UKE5-5;Q8N4C8-2;Q9UKE5-7;Q8N4C8-3;Q9UKE5-3;Q8N4C8-4;Q9UKE5-6;Q9UKE5-2;Q8N4C8;Q9UKE5-4;Q9UKE5;F6V107;C9J338;I3L2I2;Q9NRD5-2;Q9NRD5	0.975989	0.718035
TMEM65	Q6PI78	0.975819	0.0909268
RAB43	Q86YS6	0.975748	0.858132
DOLPP1	Q86YN1;A0A0A6YYB0;Q86YN1-2	0.975564	0.441441
GPD2	P43304;P43304-2;F5GYK7;E7EM56;E9PDK4	0.97548	0.00367983
TMEM223	A0PJW6	0.975455	0.11672
NDUFA11	Q86Y39;K7EQ77;K7EK78;K7EP35;Q86Y39-2;K7EMT4;K7ELJ0	0.975323	0.364888
INSR	P06213-2;P06213;M0R3E6	0.97526	0.746496
TSFM	P43897;P43897-2;C9JT21;C9JG32;F8VPA7;F8VS27;P43897-4;P43897-3;F8WCK2;H0YIJ7	0.975157	0.305127
MSMO1	Q15800;D6RDP9;D6R952;Q15800-2;D6REA2	0.97513	0.749795
BAX	Q07812-8;Q07812;Q07812-2;Q07812-5;Q07812-7;K4JQN1;Q07812-4;I6LPK7;Q07812-6;H0YA56;Q07812-3	0.975014	0.595924
HIST1H2AJ;HIST1H2AH;H2AFJ;HIST1H2AG;HIST1H2AD	Q99878;Q96KK5;Q9BTM1;P0C0S8;P20671;Q9BTM1-2;H0YFX9	0.974964	0.0423011
HEL-S-109;NUCB2;Nucb2	V9HW75;A0A087WSV8;P80303-2;P80303;E9PKG6;Q2L696;E9PLR0;E9PLE9;H0YEG8;E9PM22;E9PJP3;H0YD18	0.974924	0.707157
LYN	P07948;P07948-2;E5RJ37	0.974872	0.647903
ATP5F1	P24539;Q5QNZ2	0.974609	0.140774
MRPS27	Q92552;Q92552-2;G5EA06;D6RH20;D6RJC7;E5RJ73	0.974531	0.265419
DHRS7	Q9Y394;A0A087X0Z7;H0YJ66;Q9Y394-2;H0YJE4;H0YJR8;G3V5J0	0.974504	0.695106
CLPTM1L	Q96KA5-2;Q96KA5;G5E9Z2	0.974139	0.735317
PIGK	Q92643;A6NEM5;B1AK81;Q92643-2;S4R3M5	0.973792	0.602885
PDHB	P11177-2;P11177;P11177-3;C9J634;F8WF02	0.97378	0.0231184
DDX6	P26196;Q8IV96	0.973774	0.902295
TOMM20	Q15388	0.973699	0.376915
TMX1	Q9H3N1;G3V448	0.973546	0.510504
UBE2G2	P60604-2;P60604	0.973453	0.212118
SLC25A4	P12235;V9GYG0	0.973359	0.519407
TOMM40	O96008;O96008-2;K7EJ57;K7EKG4	0.973209	0.131889
LACTB2	Q53H82	0.973009	0.6732
ATPAF1	I3L448;Q5TC12;Q5TC12-3;A8MRA7;H0YEW4;Q5TC12-2;H0YD21;H0YDD6;E9PPX6;H0YCA6	0.97297	0.540139
FLNA	Q5HY54;Q60FE5;P21333-2;P21333;A0A087WWY3;F8WE98;O75369-5;O75369-4;O75369-6;O75369-3;O75369-2;O75369-9;O75369;O75369-8;Q14315-2;Q14315;H0Y5C6	0.972809	0.827191
TST	Q16762;B1AH48	0.972662	0.553381
CNP	P09543-2;P09543;K7ERC4;K7EN66;C9K0L8;K7ERZ0	0.97256	0.0131724
SLC27A2	O14975;O14975-2;G3V1R7	0.972384	0.40697
VTI1B	Q9UEU0;Q9UEU0-2;H0YJL5;H0YJJ5;J3KMW2;G3V5I2	0.972312	0.136384
B4GAT1	O43505	0.971801	0.329548
MGME1	Q9BQP7;Q5QPE7;Q5QPE8	0.971682	0.750738
FADS2	O95864-3;O95864;O95864-4;O95864-2	0.971407	0.908837
CHCHD3	C9JRZ6;Q9NX63;F8WAR4;F8WD73	0.97133	0.152801
RPS24	E7ETK0;A0A087WUS0;P62847-2;P62847-3;P62847;P62847-4	0.971109	0.485558
SAMM50	Q9Y512	0.971068	0.0439205
VARS2	B7ZL25;A0A0A0MTG1;B4E0K6;A0A0G2JIA5;A0A0G2JL52;Q5ST30-3;Q5ST30;Q5ST30-4;Q5ST30-2;B7ZCJ6	0.971019	0.823596
HNRNPK	P61978-3;P61978;P61978-2;Q5T6W2;S4R359	0.970984	0.373839
IMPAD1	Q9NX62;H0YBS3;H0YB38	0.970933	0.577842
STX7	O15400-2;O15400	0.970927	0.291895
FAR1	Q8WVX9;E9PNW8;E9PPB8	0.970264	0.227086
RPS16;ZNF90	P62249;M0R210;M0R3H0;A0A087WZ27;M0R1M5;Q6IPX4;M0QX76	0.970191	0.454687
PIGU	Q9H490-2;Q9H490	0.970138	0.200359
	B4DLN1;I3L1E8;F6QW41	0.970099	0.3052
RPS9	A0A024R4M0;P46781;B5MCT8;C9JM19;F2Z3C0;A8MXK4	0.970038	0.698674
MRPS34	P82930;C9JJ19;A0A087WUZ8	0.970012	0.210639
ALDH4A1	P30038-2;P30038-3;P30038;Q5TF55	0.96989	0.703843
NDUFA12	Q9UI09;F8VRD8;Q9UI09-2;H0YID5;F8VXI1;H0YIT1	0.969505	0.235532
TIMM13	Q9Y5L4	0.96939	0.611779
GLUD1;GLUD2	P00367;P00367-3;P00367-2;P49448	0.969278	0.526351
RPS11	P62280;M0QZC5;M0R1H5;M0R1H6	0.969189	0.422748
IMMT	Q16891;Q16891-3	0.969136	0.059127
PREPL	Q4J6C6-4;Q4J6C6;Q4J6C6-2;Q4J6C6-3;H7BZP6;H7C0M0	0.968977	0.806009
FAM213A	Q9BRX8-2;Q9BRX8	0.968718	0.43633
RAB8B	Q92930;H0YNE9	0.96851	0.37737
MRPS25	P82663;E7EPW2;P82663-2;P82663-3	0.968365	0.0185027
MRPS31	Q92665	0.96835	0.419234
CECR5	Q9BXW7-2;Q9BXW7;A8MYZ9	0.968052	0.434965
RPL13	P26373;P26373-2;J3QSB4;J3KS98;H3BUK8;H3BTH3	0.967911	0.181918
MRPS7	J3QLS3;Q9Y2R9;J3QQS1;J3KSI8;J3QKW2	0.967873	0.628239
CRELD1	Q96HD1;Q96HD1-2;F8WBY3	0.967679	0.373544
HINT2	Q9BX68	0.967602	0.306419
ATP5L	O75964;E9PN17;Q7Z4Y8	0.967418	0.231835
TYW1;TYW1B	A0A087WUV9;Q9NV66;A0A087WZB2;Q6NUM6;A0A087X1V1;A0A087WWV6;Q6NUM6-2;Q9NV66-2	0.967344	0.762299
PAG1	Q9NWQ8	0.967264	0.654779
TMEM177	Q53S58;B8ZZT5;C9J6F8	0.967216	0.258545
GPC3	P51654;P51654-3;P51654-2;H0Y3U6;REV__Q96HE7	0.967181	0.729163
SNTB2	Q13425;Q13425-2;H0YCS0;A0A0G2JM75;J3KT21;Q13884-2;Q13884	0.967174	0.751761
FLAD1	Q8NFF5-3;Q8NFF5-2;Q8NFF5;Q5T196;Q8NFF5-4;Q8NFF5-5;Q5T191;Q5T190	0.967134	0.81941
KLRG2	A4D1S0;A4D1S0-2	0.967114	0.642457
TMTC3	Q6ZXV5-2;Q6ZXV5;F8VRY4;F8W044	0.966943	0.151689
ATP2B1	P20020-6;P20020-3;P20020-4;P20020;P20020-5;P20020-2;E7ERY9;H0YHH6;F8W1V5	0.966852	0.401692
XXYLT1	Q8NBI6;Q8NBI6-2;Q8NBI6-3;H7C2F4	0.966679	0.225667
MRPL21	Q7Z2W9;F5H7V8;Q7Z2W9-2;H3BUY0	0.966103	0.0348387
MRPS18B	Q9Y676;A0A0G2JIC6	0.966055	0.596304
ATP6V0A1	Q93050-1;Q93050;Q93050-3;B7Z641;B7Z2A9;K7EM24;K7EN36;K7EPG4;F5H1T6;K7ELZ6;K7EQW2;K7ERA0;K7ERA6;Q9HBG4	0.966051	0.678367
PRKAR2A	P13861;P13861-2;H7C1L0;H7C330;H7C4A9;C9J830;P31323	0.965801	0.202826
UQCR10	Q9UDW1;Q9NZY4;Q9UDW1-2	0.96578	0.151997
UQCRFS1;UQCRFS1P1	P47985;P0C7P4	0.965639	0.131677
MFN2	O95140;O95140-2;Q5JXC5	0.965478	0.0711168
ABCB7	O75027;O75027-2;B4DGL8;A0A087WW65;O75027-3;E9PJR8;E9PNQ5	0.965464	0.470801
CMTM4	Q8IZR5-3;Q8IZR5-2;J3QRP2;Q8IZR5	0.965403	0.819499
SPRYD7	Q5W111;Q5W111-2	0.965345	0.795359
HIST2H3PS2	Q5TEC6	0.96529	0.364597
AK4	P27144;D3DQ64	0.965168	0.336776
SLC1A5	Q15758;M0QXM4;Q15758-3;Q15758-2;M0QX44;M0R144	0.965119	0.462666
GPM6A;GPM6B	P51674-3;P51674;C9J028;D6R9T7;Q13491-2;Q13491;P51674-2	0.964962	0.473095
MRPS35	P82673;H0YG82;P82673-2	0.964933	0.453048
CD81	E9PJK1;E9PRJ8;H0YDL9;H0YDJ9;E9PIF1;A6NMH8;P60033;E9PM31;H0YEE2	0.964476	0.383664
ERLIN2	O94905;E5RHW4;E5RJ09;O94905-2;O94905-3	0.964431	0.255833
MRPL35	Q9NZE8;D3YTC1;Q9NZE8-2	0.964209	0.889678
RHBDD2;WUGSC:H_RG122E10.2a	Q6NTF9;Q6NTF9-2;Q9UDT1	0.964074	0.817919
SLC4A7	Q9Y6M7-6;Q9Y6M7-13;Q9Y6M7-9;Q9Y6M7-8;Q9Y6M7-7;E9PFN4;Q9Y6M7-2;Q9Y6M7-12;A0A0A0MST8;Q9Y6M7;C9JRP1;Q9Y6M7-4;Q9Y6M7-3;Q9Y6M7-11;Q9Y6M7-14;Q9Y6M7-10;H7C3C4;Q9Y6M7-5;F8WDX9;E7EW28;C9J240;Q6U841-4;Q2Y0W8-8;Q2Y0W8-6;Q2Y0W8-7;Q2Y0W8-4;Q2Y0W8-5;Q2Y0W8-3;Q2Y0W8-2;Q6U841-2;Q2Y0W8;Q6U841-3;Q6U841	0.964022	0.371885
MKKS	Q9HB66	0.963883	0.786012
MRPL38	Q96DV4;Q96DV4-2	0.963786	0.336463
ICMT	O60725	0.963168	0.683357
MPST	P25325;P25325-2;B1AH49	0.963111	0.871026
PVR	A0A0C4DG49;A0A0A0MSA9;P15151-3;P15151-2;P15151;P15151-4	0.96311	0.312692
NDUFS8	O00217;E9PPW7;E9PKH6;E9PN51;F8W9K7;H0YDT4;Q08E91	0.962924	0.0230014
TEX264	Q9Y6I9;C9JXQ7;C9JHH5;A0A087WTU3;C9J7N0;C9JUC3;C9JL43	0.962875	0.502514
COMTD1	Q86VU5;R4GNF4	0.962779	0.382777
OAT	P04181;P04181-2	0.96274	0.288664
EMP3	M0QZ66;P54852;M0R122;M0QXN1	0.962582	0.689748
SORT1	Q99523;Q99523-2;A0A0J9YX61;A0A0J9YVX1;A0A0J9YVU2	0.96254	0.565955
MRPL18	Q9H0U6	0.962366	0.346479
SMPDL3B	Q92485;Q92485-2;F8VWW8;Q5T0Y8;F8VXS3	0.961714	0.0937647
ATP5B	F8W0P7	0.961573	0.300205
STX4	Q12846;Q12846-2;C9JFM5;A0A087WWW0;H3BMK2	0.961512	0.0373237
MACROD1	Q9BQ69	0.961285	0.124921
NT5DC3	Q86UY8-2;Q86UY8;H7C3S8;H7C193	0.961215	0.851615
ANXA5	P08758;E9PHT9;D6RBE9;D6RBL5	0.961172	0.842812
PKP2	Q99959-2;Q99959;B8QGS9	0.96109	0.753866
ALDH2	P05091;P05091-2;F8VP50;S4R3S4;P00352;Q5SYQ7;Q5SYQ9;Q5SYQ8	0.961053	0.299814
HADHA	P40939;H0YFD6;P40939-2	0.961008	0.327312
IARS2	Q9NSE4	0.960943	0.246891
TOMM7	Q9P0U1;A0A087WZY2;A6NIV2;B5MD00	0.960845	0.504744
FAM73A	F8W7S1;Q8NAN2;Q8NAN2-2	0.96045	0.645644
MAN1B1	Q9UKM7;H0YG20;H0YGV7;H0YIU0;H0YI64;REV__O60290	0.96031	0.79849
UQCC1	Q9NVA1;F6UTR7;B1AKV3;Q9NVA1-4;Q9NVA1-5;Q9NVA1-2;B1AKV6;Q9NVA1-3;B1AKV4;B1AKV2;F8WCR2;H7BZM2	0.960129	0.420842
NME1-NME2;NME2;NME1	Q32Q12;P22392-2;J3KPD9;P22392;E7ERL0;E5RHP0;O60361;F6XY72;C9K028	0.95983	0.0509307
SPTAN1	Q13813-3;Q13813;A0A0D9SF54;A0A0D9SGF6;Q13813-2;A0A0D9SFH4;A0A0D9SFF6	0.959735	0.627703
TMEM14C	Q9P0S9	0.95972	0.0112927
RPL27A	P46776;E9PLL6;E9PJD9;E9PLX7;E9PKT2;H0YF34	0.959698	0.30068
DAP3	P51398-2;P51398;P51398-3;V9GZ03;V9GYL9;V9GYA7;V9GYJ9;V9GZ61;V9GYC9;V9GYW1;V9GY11;V9GYJ3;V9GYF7;V9GYR8;V9GYL4	0.959415	0.557586
SRSF3	A0A087X2D0;P84103-2;P84103	0.959164	0.0163137
RBMX;RBMXL1	P38159-2;P38159;H3BT71;H0Y6E7;Q96E39;H3BUY5;H3BR27;P38159-3;H3BNC1;O75526;Q8IZ40	0.958927	0.460623
FARP1	C9JME2;Q9Y4F1;Q9Y4F1-2;M0QYB0;M0QXT1;H0Y783;Q9Y4F1-3;M0R262	0.958501	0.486021
MPDU1;HBEBP2BPA	J3QS48;I3L295;J3KT75;J3QW43;J3QRD5;Q9H3L2;Q1HDL3;A0A087WV81;O75352-2;O75352;I3L1D2;J3KTK8;J3QQZ4;J3KSI4;I3L405;I3L261;I3L4E0	0.95847	0.680505
ITGB1	P05556;P05556-2;P05556-5;P05556-4;P05556-3;E7EQW5;C9JPK5;H7C4N8;Q5T3E6;E9PLR6;E7EUI6;E7ERX5;C9JJP8;Q5T3E5;E9PQJ2	0.958225	0.274975
ETHE1	M0QXB5;O95571;M0QX80;M0QY80	0.958212	0.101619
RPL15	P61313;E7EQV9;E7ENU7;E7EX53;P61313-2;E7ERA2	0.957979	0.347636
P4HA1	P13674-2;P13674-3;P13674	0.957905	0.938489
TOR1AIP1	Q5JTV8-3;A0A0A0MSK5;J3KN66;Q5JTV8;H0Y4R4;Q5JTV8-2;H0YD16;H0YDU3	0.957754	0.236949
ABHD12	Q8N2K0;Q8N2K0-2;Q8N2K0-3;Q5T712;I3L294;I3L440;I3L1V0;I3L380	0.957741	0.3805
ENDOD1	O94919	0.957485	0.68478
FNDC3A	Q9Y2H6-2;Q9Y2H6;G5E9X3;A0A087X1M6;H7C507	0.957078	0.356536
RCE1	E9PKA7;E9PI08;Q9Y256	0.956972	0.0372422
TMED2	Q15363;F5GX39;E7EQ72	0.956941	0.210528
AP1B1	Q10567-4;Q10567-3;Q10567-2;Q10567;C9J1E7	0.956704	0.464895
CNNM4	Q6P4Q7;Q6P4Q7-2	0.956662	0.779017
MP68;C14orf2	P56378;A0A0A0MTQ5;G3V556;P56378-2	0.956591	0.233504
UGT8	Q16880;D6RFW2	0.956539	0.53885
TMEM186	Q96B77	0.956439	0.277651
STOML2	Q9UJZ1;A0A087WYB4;Q9UJZ1-2;F2Z2I8	0.9564	0.00447971
C19orf52	Q9BSF4;K7ENF5	0.956291	0.0418698
RPL31	P62899;H7C2W9;C9JU56;B7Z4E3;B7Z4C8;P62899-3;P62899-2;B8ZZK4	0.956251	0.329181
PIGS	Q96S52;Q96S52-2;K7EN97	0.95607	0.476079
TMEM126B	Q8IUX1-4;Q8IUX1;Q8IUX1-2;E9PKZ9;E9PJQ6;E9PKZ7;H0YD74;H0YEG5	0.955762	0.682027
BTN2A1	Q7KYR7-5;Q7KYR7;Q7KYR7-1;Q7KYR7-3;Q7KYR7-6;Q7KYR7-4;Q8WVV5;H7C542;C9JNC3;H7BYC3;C9IY66;Q8WVV5-3;Q8WVV5-5;Q8WVV5-2;Q8WVV5-4;C9JAJ6	0.955753	0.271393
SLC6A15	Q9H2J7;Q9H2J7-3;Q9H2J7-2;F8VSG1;F8VX16;F8WJN6;Q9H1V8	0.955635	0.706633
RPS26;RPS26P11	P62854;Q5JNZ5	0.955523	0.30765
PTPN1	P18031;B4DSN5	0.955159	0.195541
NPTN;DKFZp566H1924	Q9Y639-1;Q9Y639;Q9UFM8;Q9Y639-3;Q9Y639-4;Q9Y639-5;H3BU51;H3BQ94	0.955014	0.596327
ASPH	Q12797;Q12797-10;A0A087WW51;A0A0A0MSK8;E5RG56;Q12797-6;Q12797-2;E5RHK2;E5RG29;Q12797-9;Q12797-5;Q12797-8;E5RHJ2;A0A087WUJ2;Q12797-7;G3XAN5;Q12797-4;Q12797-3	0.954982	0.0547149
UQCRB	P14927;B7Z2R2;P14927-2;E5RHG9	0.954889	0.0181936
SUPV3L1	Q8IYB8;B1AR60	0.95486	0.0876345
RAB5A	P20339;P20339-2;F8WCY6;F8WD79	0.954519	0.638996
MOXD1	Q6UVY6-2;Q6UVY6	0.954507	0.299755
RAB39B	Q96DA2	0.954045	0.300217
HK1	P19367;P19367-4;P19367-2;P19367-3;B1AR63;B1AR62;B1AR61	0.953951	0.147227
GAA	P10253;I3L0S5;I3L3L3	0.953932	0.772403
RPSA;RPSAP58	C9J9K3;A0A0C4DG17;P08865;A6NE09;F8WD59;C9JQR9	0.953879	0.735003
ATAD3A	Q9NVI7-2;Q9NVI7	0.953769	0.160903
MOSPD2	R4GMN1;Q8NHP6;Q8NHP6-2;R4GMW5	0.953639	0.600331
GOLGA7	Q7Z5G4;Q7Z5G4-3;M0R0R5;Q2TAP0	0.953531	0.457089
LSR	S4R3V8;Q86X29-4;Q86X29;Q86X29-6;Q86X29-5;Q86X29-3;Q86X29-2;M0QZL9;M0R1W9	0.953508	0.251205
SHMT2	P34897-3;P34897;P34897-2;H0YIZ0;G3V2Y4;G3V5L0;G3V4W5;G3V540;G3V2W0;G3V241;G3V3Y8;G3V4T0;G3V4X0;G3V2E4;G3V2D2;P34896-4;P34896-3;P34896-2;P34896;G3V2Y1;G3V3C6	0.953483	0.339444
SYNCRIP	O60506-4;O60506-3;O60506-2;O60506;B7Z645;O60506-5;F6UXX1	0.953353	0.632852
MGST1	P10620;F5H7F6;F5H6X2;P10620-2;F5H760;F5GX73;F5H613	0.952987	0.436125
EXOG	Q9Y2C4;Q9Y2C4-4;Q9Y2C4-3;F8WE28;F8WE38;H7C0W6;F2Z2D3;F8WEP0;H7C451;F8WC11;Q9Y2C4-2	0.95286	0.487899
LDHB	P07195;A8MW50;C9J7H8;F5H793;F5H5G7;F5H155;A0A087WUM2;G3XAP5;F5H245;Q6ZMR3;P07864	0.952815	0.743443
COX6B1	P14854;K7EQD3	0.952748	0.225307
CERS6	Q6ZMG9;Q6ZMG9-2	0.95267	0.386386
CD99	P14209-3;P14209;A0A096LP69;A8MQT7;H7C2F2;P14209-2	0.95265	0.578894
ORMDL1;ORMDL2	Q9P0S3;F6WST4;A0A0K0K1C5;Q53FV1	0.952527	0.66872
	H3BN98;H3BPJ2;Q15041-2;Q15041;Q15041-3	0.952504	0.166989
ATP1B1	P05026;P05026-2;V9GYR2	0.952433	0.106853
ACP2	P11117;E9PQY3;E9PHY0;B7Z7D2;E9PP23;E9PKW9;E9PQW9;B7Z6U3;P11117-2	0.952408	0.658807
ACOT9	Q9Y305-2;Q9Y305;Q9Y305-4;Q9Y305-3;H7C5Q2;C9J7L8	0.952313	0.369035
RPL12	P30050;P30050-2	0.952218	0.272406
MCAT	Q8IVS2;Q8IVS2-2	0.952207	0.152441
GNA13	Q14344;Q14344-2	0.951886	0.283554
MTERF4	Q7Z6M4;B4DFP7;B4DKD5;H7C316;C9JNJ7;C9JX74;H7C1N9;B5MBW3;E7EW93	0.951288	0.31359
RPL35A	P18077;C9K025;F8WBS5;F8WB72	0.951251	0.492521
RPL30	E5RI99;P62888;A0A0B4J213;A0A0C4DH44	0.951153	0.636229
EHD1;EHD3	A0A024R571;Q9H4M9;C9J2Z4;C9JC03;C9JDQ8;A0A0C4DH83;Q9NZN3	0.951051	0.498792
MRPL11	Q9Y3B7;Q9Y3B7-2;Q9Y3B7-3;E9PQB6;H0YCD5	0.950922	0.337336
DGKE	I3L112;P52429;I3L2V2	0.95051	0.647024
MRPL43	Q8N983-4;H0Y6Y8;B1AL05;Q8N983-3;Q8N983-2;Q8N983;Q8N983-6;Q8N983-7;H0YBU8;M0R051	0.950048	0.0240499
NDUFS5	O43920	0.94952	0.27701
NDUFS1	P28331;P28331-2;P28331-4;P28331-5;B4DJ81;P28331-3;C9JPQ5;F8WDL5	0.949492	0.0489336
SDF4	Q9BRK5;Q9BRK5-6;H0Y3T6;G3V1E2;Q9BRK5-4;Q9BRK5-3;Q9BRK5-2;Q9BRK5-5	0.949339	0.216568
MTCH2	Q9Y6C9	0.949213	0.142825
RAB6B	Q9NRW1;Q9NRW1-2;J3KR73;C9JU14;C9J0I2	0.949199	0.70548
OPA3	Q9H6K4;B4DK77	0.949103	0.579904
ABCC4	O15439-2;O15439;O15439-3;O15439-4	0.949015	0.310217
STIM1	Q13586;G0XQ39;E9PNJ4;Q13586-2;H0YDB2;E9PIQ8;E9PRZ7;E9PR09;E9PN27;E9PRE4;E9PR07;E9PJ19;E9PMB4	0.948811	0.216204
C21orf33	A0A0B4J2D5;P30042;A0A096LPI6;A0A096LNH5;H7C1F6;A0A0B4J2H4;P30042-2;H7C2G3;F2Z2Q0;A0A096LP12;A0A096LP73;A0A096LNJ1	0.948726	0.066054
ANXA6	P08133;P08133-2;E5RK69;E7EMC6;E5RJF5;E5RK63;E5RFF0;E5RI05;H0YC77;E5RIU8;E5RJR0	0.948662	0.272093
HSDL2	Q6YN16;Q6YN16-2	0.948031	0.034255
MTCH1	Q9NZJ7-2;Q9NZJ7;H0Y8C3;F6WFU6;Q9NZJ7-3;H7C196	0.94753	0.541211
MRPS26	Q9BYN8	0.947465	0.347793
ACAD9	Q9H845;H0Y8Z9;D6RCD8	0.947368	0.13229
ABHD11	Q8NFV4-4;Q8NFV4;Q8NFV4-6;H0YC52;H7C396;C9J7Q4;H7BZ58;Q8NFV4-3;Q8NFV4-2;Q8NFV4-5	0.947329	0.0944352
TMPO	P42167;G5E972;P42167-2;H0YJH7;P42167-3;P42166	0.947139	0.107866
REEP6	Q96HR9;A8MXN1;A8MWX0	0.947027	0.31154
SLC16A1	P53985;Q5T8R5;P53985-2;Q5T8R3;Q5T8R4	0.946967	0.255602
CLTC	A0A087WVQ6;Q00610-2;Q00610;J3KS13;P53675-2;P53675;A0A087WX41;K7EJJ5;J3KSQ2;J3QL20;J3KRF5;F5H5N6;A0A087WV74;A0A087WXH4	0.946544	0.671774
ACAD8	Q9UKU7-3;Q9UKU7;Q9UKU7-2	0.946227	0.416946
GLCE	H0YNP1;O94923	0.946156	0.572065
HLA-C	A0A087WWL9;P01893	0.94611	0.00327966
PITRM1	Q5JRX3;Q5JRX3-2;Q5JRX3-3;A0A0A0MRX9;H0Y4F7;B1APQ0;H0Y7L7;B1APQ1	0.945938	0.365652
NDUFB6	O95139;A0A087WZX2;O95139-2	0.945876	0.479053
ERGIC1	Q969X5-2;Q969X5;F2Z3Q5;F2Z2U2;Q969X5-3	0.945874	0.365022
IRS4	O14654	0.945745	0.036283
PTCD3	Q96EY7;Q96EY7-2;B8ZZQ4;F8WE76	0.945161	0.174836
TFB1M	Q8WVM0	0.944951	0.75525
NME3	Q13232;H3BPR2;H3BPD9;H3BMQ7;H3BRA8	0.944854	0.426013
TOMM22	Q9NS69	0.944825	0.0505276
MRPL37	Q9BZE1;S4R369;A6NHR2;H0Y4J2	0.944521	0.663785
HIBCH	Q6NVY1;A0A087WXI1;Q6NVY1-2;B9A058;B8ZZZ0;F8W8A6;H7C126;H7C1A5;H7C400;H7BYI7	0.944287	0.230453
BPHL	Q86WA6-2;Q86WA6;Q49AI2;B4DML3;H7C0M3	0.944244	0.297609
STX3	A0A0J9YW33;Q13277-2;Q13277-3;Q13277;A0A0C4DGE4;F8W9Y0;E9PQJ8	0.943671	0.226577
DARS2	Q6PI48	0.943627	0.417086
RAB9B	Q9NP90	0.943305	0.0616683
SRSF2	J3QL05;J3KP15;Q01130-2;Q01130;Q9BRL6-2;Q9BRL6	0.943298	0.0554702
C9orf89	Q96LW7-2;Q96LW7	0.94327	0.643308
SFXN2	Q96NB2;A0A0K0K1C2;R4GMW0;A0A0C4DGR6;R4GMR9;R4GN74;R4GNC2;R4GN63;R4GMS6	0.94321	0.268493
ITGAV	P06756-3;P06756;P06756-2	0.943156	0.437629
NDUFAF3	Q9BU61;Q9BU61-2	0.943104	0.2345
IDH3A	P50213;H0YL72;P50213-2;H0YMU3;H0YLI6;H0YKD0;H0YNF5;H0YM46;H0YM64	0.942951	0.281196
RARS2	Q5T160;H0Y450	0.942902	0.517346
MRPL45	A0A087X2D5;Q9BRJ2;A0A0G2JMS5;A0A087WU62	0.942659	0.125906
MRPS6	P82932	0.94258	0.146084
STK26;STK25	Q8NBY1;B4E0Y9;Q9P289-2;Q9P289;C9JDH9;C9J6L2;C9JCC0;C9J232;H7C279;O00506-3;O00506-2;O00506;Q5JV98;H0Y630;B4DR80;Q9P289-3;Q9Y6E0-2;Q9Y6E0	0.942573	0.671881
MYL6	F8W1R7;G3V1V0;P60660-2;P60660;J3KND3;G8JLA2;B7Z6Z4;F8VPF3;G3V1Y7;F8VZU9;F8W180;H0YI43;F8W1I5;P14649;F8VXL3	0.942506	0.743236
ERH	P84090;G3V279	0.942501	0.10899
PXMP2	Q9NR77;F5H4N4;F5GXM0;A0A087X249;F5GZF7	0.941902	0.526422
ATP5H	O75947;O75947-2;F5H608	0.941663	0.211055
GOLT1B	G3V1U5;Q9Y3E0;F5H6U7	0.94118	0.371762
F11R	Q9Y624;A0A087WY82;Q9Y624-2	0.9411	0.179344
ALDH1B1	P30837;P47895;H0Y2X5;H0YKF9	0.941064	0.365317
ATP13A1	Q9HD20;Q9HD20-2;Q9HD20-3;H7C3H2	0.940953	0.143528
OGDH	Q02218;E9PCR7;A0A0D9SFS3;E9PDF2;Q02218-2;E9PFG7;Q02218-3;Q9ULD0;Q9ULD0-3;Q9ULD0-2;C9J4G7	0.940922	0.155487
MT-CYB	P00156	0.940839	0.37221
PHB2	J3KPX7;Q99623;F5GY37;Q99623-2;F5GWA7;F5H3X6;F5H0C5;F5H2D2;U3KPZ5	0.940824	0.108047
DHRS4	Q9BTZ2;Q9BTZ2-8;Q9BTZ2-4;F5GWZ1;Q9BTZ2-3;Q9BTZ2-7;Q9BTZ2-2;Q9BTZ2-5;H0YN69;D3YTE6;Q6PKH6;Q6PKH6-2;F6TD35;E9PFL3;H0YLE1;H0YKN3;A0A087WSZ6;A0A087WXI8;P0CG22	0.940723	0.344014
CTNND1	C9JZR2;O60716-5;O60716-3;O60716-2;O60716;O60716-8;O60716-7;O60716-6;O60716-4;O60716-13;O60716-11;O60716-10;O60716-9;O60716-21;O60716-19;O60716-16;O60716-18;O60716-15;O60716-17;O60716-14;O60716-12;O60716-24;O60716-23;O60716-22;O60716-20;O60716-29;O60716-27;O60716-26;O60716-25;O60716-32;O60716-31;O60716-30;O60716-28;E9PRE2;E9PKY0;H0YC95;E9PKL1;D6R9A8	0.940687	0.349513
CNNM3	Q8NE01;Q8NE01-2;Q8NE01-3	0.939966	0.303188
RHOT2	Q8IXI1;H3BST5;I3L2C6;H3BUX4;Q8IXI1-2;H3BU27;H3BMP9;H3BVI5	0.939812	0.256326
MRPL49	Q13405;H0YDP7;E9PNF1;E9PI78	0.939483	0.210864
KIAA0391	O15091-2;O15091;O15091-4;O15091-3;A0A0A0MTQ0	0.939478	0.264653
ATP5J	P18859;P18859-2;A8MUH2	0.939187	0.590571
ABCB10	Q9NRK6	0.939135	0.0663092
SLC25A13	Q9UJS0;Q9UJS0-2;R4GN64	0.93902	0.0737473
ACO2	Q99798;A2A274	0.938665	0.268885
NUDT19	A8MXV4	0.938615	0.00497848
PCMT1	A0A0A0MRJ6;H7BY58;P22061;P22061-2;F6S8N6;C9J0F2;H7C4X2;F8WDT3;F8WAV5;F8WAX2	0.938324	0.704589
HSDL1	Q3SXM5;Q3SXM5-2;H3BQI7;H3BT52;H3BNH5	0.937822	0.327704
SLC25A11	Q02978;I3L1P8;Q02978-2	0.937742	0.068541
STX10	Q5U8S2;O60499;X6R2W0;K7EIY4;K7ELY2;O60499-2;K7EPP9;K7EJ05;F6RTM7;K7EK75;K7EQ84	0.937693	0.184158
MGAT2	Q10469	0.937598	0.729044
CAND1	Q86VP6;A0A0C4DGH5;Q86VP6-2	0.937489	0.497276
PKN2	Q16513-2;Q16513;Q16513-3;Q16513-4;Q16513-5;B1AL79;A0A0A0MRN8;H0Y5V5	0.937426	0.744769
HEXB	P07686;Q5URX0;H0YA83;H0Y9B6;D6REQ8	0.937407	0.162578
MPZL1	O95297-2;O95297;O95297-4;O95297-5	0.93736	0.513466
PLCD3	Q8N3E9;K7EQF2;H0YGF8;F5GXC1	0.937303	0.720548
VAPB	O95292;E5RK64;O95292-2	0.937146	0.122064
CDIPT	O14735;B3KY94;O14735-3;H3BUR9;O14735-2	0.937105	0.202732
NUCB1	Q02818;H7BZI1;C9JKZ2;C9JBD3;C9J3C1	0.936874	0.249624
PHB	P35232;C9JW96;E9PCW0;C9JZ20;E7ESE2;P35232-2;D6RBK0	0.936626	0.0277013
ETFB	P38117;P38117-2;M0QY67	0.936621	0.331186
GTPBP6	H0Y2S1;O43824	0.936598	0.021576
POLDIP2	Q9Y2S7;B4DEM9	0.936546	0.353348
TMEM126A	Q9H061;Q9H061-2;E9PI90;E9PIH8	0.936544	0.121973
WFS1	O76024;H0Y9G5	0.936241	0.229728
GTPBP10	A4D1E9;C9J8R7;C9JNI1;A4D1E9-2;C9JEQ8;F8WBB5;A4D1E9-3;F8WBY0;F8WCN4	0.936114	0.507616
TMEM179B	Q7Z7N9;G3V185	0.936002	0.540749
RHOA	P61586;C9JNR4;C9JX21;Q5JR07;Q5JR05;U3KQA9;U3KQV3;C9JRM1;Q5JR06;E9PN11;E9PLA2	0.93542	0.0542544
RER1	Q9P0H9;O15258;Q5T092;A0A0A0MR06;Q5T091;Q5T093	0.935343	0.154032
SLC39A6	Q13433;Q13433-2;K7EQ91	0.935196	0.307954
APOO	H7C1U8;Q9BUR5;Q9BUR5-2;A0A0J9YWW6;G3V1B6;A0A0J9YXS4	0.935154	0.0981637
CAB39	Q9Y376;A0A087X0K1	0.934546	0.502342
YIPF5	Q969M3;Q969M3-3;E5RGR9;E5RHH4;Q969M3-2	0.934113	0.352055
BSG	P35613-2;P35613;A0A087X2B5;P35613-4;A0A087WUV8;I3L192	0.933988	0.228693
MRPL44	Q9H9J2	0.933866	0.123366
AARS2	Q5JTZ9	0.933829	0.375599
ACAT1	P24752;H0YEL7;P24752-2;E9PRQ6;E9PKF3	0.933153	0.124217
ECI2	A0A0C4DGA2;O75521-2;O75521;F1LLU7;F8WAW4;C9JB63;F8W6J1	0.932877	0.038209
CANX	P27824;P27824-2;P27824-3;H0Y9Q7;D6RGY2;D6RDP7;D6RB85;D6RAU8;D6RFL1;H0Y9H1;D6RAQ8;D6RHJ3;D6RD16	0.932792	0.345807
DNAJC1	Q96KC8	0.932728	0.0191055
FAM134C	Q86VR2;K7ENZ6;K7EMF4;K7ELM8;K7EJ34;K7ENF4;K7EQI9;K7EPD0;K7EJ42;Q86VR2-2	0.932566	0.0403777
FASTKD5	Q7L8L6	0.932078	0.141199
MARC1	Q5VT66;Q5VT66-2;H7BYZ9;Q5VT66-3;X6RIL1;H0YDX4	0.931965	0.181928
SLC39A7	Q92504;A0A087WTX2;A2AAT0	0.931958	0.382553
ARMCX3	Q9UH62;H3BV87;H3BM63	0.931729	0.259994
ENO1	P06733;P06733-2;K7EM90;F5H0C8;P13929-3;P09104-2;P13929-2;P13929;P09104;F5H1C3;E5RI09;E5RG95;K7EPM1;K7EKN2;E5RGZ4	0.931657	0.690682
PTDSS1	P48651;P48651-3;P48651-2;J3KNR6	0.931158	0.157987
XPNPEP3	Q9NQH7-4;Q9NQH7;Q9NQH7-2;Q9NQH7-3;Q9NQH7-5	0.931155	0.431945
RPL23	P62829;C9JD32;J3KT29;J3KTJ3;B9ZVP7;J3QQT9	0.93086	0.000572662
IDH3G	P51553;P51553-2;G5E9Q7;E7EQB8;E9PF84;H7C1W2;H0Y5Q7	0.930743	0.0448595
GALNT1	Q10472;K7EJV8;H7C2I5;Q10472-2;Q8IUC8	0.930398	0.435644
SLIRP	Q9GZT3-2;Q9GZT3;A0A087WUN7;H0YJ40;G3V4X6;G3V2S9;H0YJW7;H0YJ07;H0YJU7;H0YJI1	0.930314	0.31395
LETMD1	F8VZA2;Q6P1Q0-2;Q6P1Q0;Q6P1Q0-7;F8VP71;F8VVQ3;Q6P1Q0-4;F8VS60;F8W1Z2;H0YHF4;F8VR33;H0YIV5;F8W0R0;Q6P1Q0-5;F8VQE7;F8VTR1;F8VPY5	0.930306	0.600699
VAPA	Q9P0L0;Q9P0L0-2;J3QKM9	0.930262	0.0743051
LNPEP	Q9UIQ6;Q9UIQ6-3;Q9UIQ6-2	0.930185	0.144377
ALDH9A1	P49189;P49189-2	0.930133	0.0162033
SLC25A22	Q9H936;E9PJH7;A0A0D9SFE1;A0A0D9SEI9;K4DIB8;K4DIA8;E9PS95;K4DIB6;K4DIB3;E9PQ36;A0A0D9SFA8;K4DIB0;K4DIA2;A0A0D9SG84;E9PI74;E9PJY0;A0A0A6YYN8;Q9H1K4;K4DIB4	0.929978	0.0344324
EFNB1	P98172;P52799	0.929949	0.361837
UQCR11	O14957	0.92977	0.0637727
GLDC	P23378	0.929705	0.0023958
CD320	Q9NPF0-2;Q9NPF0	0.929618	0.280756
CD55	H3BLV0;B1AP13;H7BY55;P08174-4;P08174;P08174-3;P08174-5;P08174-2;P08174-6;P08174-7;B1AP15	0.929472	0.614115
HM13	Q8TCT9-5;Q8TCT9;Q8TCT9-2;Q8TCT9-4;A0A075B6F6;A0A0C4DGU3;A0A087WVH6	0.92935	0.277326
AGPAT6	Q86UL3;E5RIA1;E5RHA6	0.928922	0.350676
HARS2	P49590;P49590-2;B4DQ67;D6RJE6;B3KWE1;P12081-3;P12081-2;P12081-4;P12081;E7ETE2;B4E1C5;B4DDD8;D6RB22	0.92888	0.00483079
GRHPR	Q9UBQ7;U3KQ56;Q9UBQ7-2	0.928788	0.140417
SYVN1	Q86TM6-3;Q86TM6;Q86TM6-2;E9PMA1;E9PK19;H0YCR6;E9PN88	0.928532	0.558959
LAP3	P28838-2;P28838;H0Y9Q1;H0Y983	0.928306	0.227626
SLC25A46	Q96AG3-3;Q96AG3;E7EVY2;Q96AG3-2	0.928298	0.433977
MT-CO1	P00395	0.92823	0.59761
MRPS28	Q9Y2Q9;H0YAT2;E5RGC7;E5RFH3;H7C5V3;E5RK86;F5H0B0;H0YC42;U3KQQ8;E5RFT8	0.928125	0.238742
CLCC1	Q96S66;Q96S66-2;Q96S66-3;Q96S66-4;Q5T1P5	0.928099	0.199224
SLC29A1	Q99808;Q99808-2	0.927882	0.32631
CCDC109B	Q9NWR8	0.927563	0.182226
CHCHD6	J3QTA6;Q9BRQ6;J3QTB2;H0Y922	0.926817	0.296883
EZR	P15311;E7EQR4;E9PNP4	0.926811	0.318349
SLC12A6	B3KXX3;Q9UHW9-6;Q9UHW9-5;Q9UHW9-2;Q9UHW9-3;Q9UHW9-4;Q9UHW9;H0YKQ8;H0YMQ9	0.926429	0.129943
NDUFV2	E7EPT4;P19404	0.92625	0.210495
CDKAL1	Q5VV42;Q5VV42-2;Q5VV42-3	0.926235	0.104792
SUCLG2	Q96I99;Q96I99-2;E9PDQ8;H0Y852	0.925952	0.373736
MYO1B	E9PDF6;O43795-2;O43795;H7C2Y7;E7EQD9;C9JYW1;Q9UBC5;C9JUP5;G3V342	0.925599	0.287513
SDR39U1	Q9NRG7-2;Q9NRG7;G3V5T1;Q86TZ5;F6RWC2;Q9NRG7-3;G3V4N6;G3V4Z0;H0YJ71;G3V451;G3V2Z6	0.925493	0.314092
FOXRED1	Q96CU9-3;Q96CU9;Q96CU9-2;E9PP78	0.925471	0.350888
VMP1	Q96GC9;K7EL93;K7EL74;K7ENU2;K7EK01;K7EMI0;K7ELS2;K7EPE7;Q96GC9-2;K7EL46	0.925126	0.157409
TOMM70A	O94826	0.925072	0.020625
SYNJ2BP;SYNJ2BP-COX16	P57105;A0A087WUM0;A0A087X1F5;A0A087WYV9;A0A087WTA2	0.925009	0.276647
THEM6	Q8WUY1;H0YAR9	0.924935	0.126722
FUNDC2	Q9BWH2;H7C0K8	0.924855	0.344561
ERLIN1	O75477;B0QZ43	0.924455	0.158962
ACSS1	Q9NUB1-2;Q9NUB1;Q9NUB1-3;Q9NUB1-4;Q5TF43	0.924401	0.523325
LETM1	O95202;O95202-3;O95202-2	0.924251	0.0359005
AASS	Q9UDR5;F8WAH1;F8WE53	0.924174	0.275082
CADM1	A0A087X105;A0A087WZW4;A0A087X1W8;A0A0A0MTJ8;A0A087WZR6;X5DQS5;Q9BY67-5;Q9BY67;Q9BY67-4;Q9BY67-3;A0A087X0T8;Q9BY67-2;F5H125;H0YG94;F5H8J9;F5H0H5	0.923792	0.309876
HNRNPH1;HNRNPH2	E9PCY7;G8JLB6;P31943;E5RGV0;D6RIU0;D6RBM0;E5RGH4;E7EQJ0;D6RAM1;D6R9T0;D6RFM3;D6RIT2;E7EN40;D6RDU3;D6RJ04;D6RIH9;H0YB39;P55795;D6R9D3;D6RF17;D6RDL0;H0YAQ2;H0YBG7;H0YBD7;P52597	0.923562	0.344931
MARCH5	Q9NX47	0.923558	0.123254
GGH	Q92820	0.923513	0.429197
SLC38A2	Q96QD8;Q96QD8-2;F8VUY8;F8VQW8	0.922797	0.60498
MRPL47	Q9HD33-2;Q9HD33;Q9HD33-3	0.922677	0.0666289
ADCK4	Q96D53;Q96D53-2;M0R001;M0R011;M0R362;M0QZZ2;M0R3F7	0.922676	0.803511
ECH1	Q13011;M0R248;M0QZW4;M0QYT0;M0QXS7;M0R280;M0R1A2	0.92261	0.140307
AFG3L2	Q9Y4W6;K7EP56;B7Z651	0.921548	0.0691872
ETFDH	Q16134;Q16134-3;D6RAD5	0.921046	0.157663
VAMP4	O75379-2;O75379	0.921031	0.109685
RRBP1	A0A0A0MRV0;Q9P2E9-2;Q9P2E9;A0A087WVV2;Q9P2E9-3;F8W7S5;A0A087WU26;A2A2S5;V9GY78;H0YDJ4;H9KV85;E9PN67;C9J066;Q8N4C6-6;Q8N4C6-11;Q8N4C6-4;Q8N4C6-9;Q8N4C6-2;Q8N4C6;Q8N4C6-5;Q8N4C6-10;Q8N4C6-7	0.920965	0.290189
DNAJC11	Q9NVH1;Q9NVH1-3;Q9NVH1-2;B1AK20;Q5TH61	0.920763	0.0386884
MRPS21	A0A075B746;P82921	0.920651	0.393318
COA1	Q9GZY4;C9JA07;C9J6J1	0.920615	0.176411
MGAT1	P26572;D6RF69;D6RA48;D6RBS3;D6RAK2;D6R9U2;D6RD15;D6RB69;D6RHZ8	0.920189	0.0381323
YBX1	P67809;A0A087X1S2;H0Y449;C9J5V9;Q9Y2T7	0.919265	0.00456581
NDUFAF7	Q7L592;Q7L592-2;C9J236;C9JS27;C9JP36;H7C3N5;C9JEL7	0.919138	0.0572226
NDUFA5	Q16718;A0A087X1G1;H7BYD0;Q16718-2;F8WAS3;A0A087WXR5;C9IZN5	0.919003	0.0525729
NDUFA6	A0A0C4DGS0;P56556;R4GN43	0.91877	0.480318
CTNNB1	B4DGU4;P35222;E7EMJ5;P35222-2;C9IZ65;E9PDF9;E7EV28	0.918597	0.353321
NDUFAF4	Q9P032	0.918214	0.278522
LIN7C	Q9NUP9;G3V1D4	0.918121	0.0415395
ERBB2IP	Q96RT1-7;Q96RT1-6;Q96RT1-4;Q96RT1-5;Q96RT1-3;Q96RT1-9;Q96RT1-2;Q96RT1;Q96RT1-8;B4DIP2	0.918083	0.463566
ENAH	Q8N8S7-3;Q8N8S7-2;Q8N8S7;A0A075B6E5	0.917578	0.709344
SLC25A15	Q9Y619;Q5VZD9	0.917553	0.1873
RPL8	P62917;E9PKZ0;G3V1A1;E9PKU4;E9PP36	0.916947	0.202415
SERBP1	Q8NC51-3;Q8NC51;Q8NC51-4;Q8NC51-2	0.916594	0.0493061
MTHFD1L	Q6UB35;Q6UB35-2;Q5JYA3;Q5JYA8;Q4VXM0;Q4VXV2;Q4VXM1	0.916303	0.0697843
SFXN1	Q9H9B4;D6RFI0;S4R2X2;D6RDG7;D6RAE9;H0Y9J5	0.916185	0.00440553
NDUFV1	G3V0I5;P49821-2;P49821;B4DE93;E9PMX3;E9PQP1;E9PPR0;E9PLC6;E9PJL9;E9PPS5;H0YE81;E9PPD6;H0YD04	0.915895	0.212451
SLC25A14	F6SL11;O95258-2;O95258;O95258-3;Q5SVS4-2;A0A087WWR9;E5RIW6;Q5JY88	0.915734	0.230958
UFSP2	Q9NUQ7;H0YA18;D6RGX2;H0Y9B0;D6R9J7;D6RB53;D6RA67	0.915608	0.486785
APLP2	Q06481-5;Q06481-4;Q06481-2;Q06481-3;Q06481-6;Q06481	0.915135	0.0479545
SURF1	Q15526;Q15526-2;A0A087WYS9	0.914945	0.0332758
ITPR2	Q14571;Q14571-2;H7C2X9	0.914863	0.432423
PYCR1	P32322;E2QRB3;P32322-3;P32322-2;J3KQ22;J3QL24;J3QKT4;J3QLK9;J3QL32;J3QL23;J3QRZ0;J3QR88;J3QKT3;J3KTA8;J3KSA9	0.914825	0.0817418
MRPS14	O60783	0.914721	0.28437
SCRIB	A0A0G2JNZ2;A0A0G2JPP5;Q14160;Q14160-3;A0A0G2JMS7;Q14160-2;H0YCG0;H0YDF9	0.914706	0.253678
ARL6IP5	O75915;F8WF90;C9JQU6;F8WF33	0.91464	0.158241
AGPAT1	Q99943	0.914565	0.0327466
OXCT1	P55809;E9PDW2;P55809-2;Q9BYC2	0.914565	0.144682
MRPL20	Q9BYC9;I3L2X1;Q9BYC9-2	0.914458	0.0271146
RPS13	P62277;J3KMX5;E9PS50	0.914186	0.20957
HNRNPR	O43390-4;O43390;O43390-2;B4DT28;O43390-3	0.914135	0.106581
TMEM11	P17152	0.914075	0.29958
SLC25A10	Q9UBX3;Q9UBX3-2;F6RGN5;I3L3N9	0.913676	0.291473
SLC12A9	Q9BXP2;Q9BXP2-2;Q9BXP2-3;Q9BXP2-4	0.913481	0.558385
CCDC126	C9J0J0;Q96EE4	0.913453	0.106619
TMCO1	J9JIE6;Q9UM00-2;Q9UM00;J3KS45;J3KTQ7;J3QQY2;J3QRB3	0.913154	0.358811
SLC25A1	P53007;B4DP62	0.912864	0.00990527
ADAM10	O14672;O14672-2;H0YNC5	0.912859	0.0696698
ADAM9	Q13443;F8WC54;A0AVL1;Q13443-2;A0A0J9YY58	0.912791	0.606555
ERMP1	Q7Z2K6;E7ER77;A0A0C4DGF0;Q7Z2K6-2	0.91266	0.000381684
TP53I11	E9PN66;E9PKN9;E9PS55;E9PMW4;E9PQ46;E9PIN5;E9PIK4;U3KQ32;E9PKZ4;E9PPM1;O14683;E9PNB3;E9PMY0	0.912059	0.228901
MCUR1	U3KQP8;Q96AQ8	0.911553	0.487538
MARC2	Q969Z3;Q969Z3-2;X1WI34;F6V6Z1	0.91143	0.399269
HCCS	P53701	0.911244	0.0463328
DAD1	F5GXX5;P61803;F5H895;A0A0B4J239	0.91122	0.110028
HLA-A	P10316;P01891;P30453;A0A0G2JPD3;P30457;P30450;P18462;P30456;P16190;P13746;P13746-2	0.911201	0.458979
ITPR3	Q14573	0.911183	0.0420041
YES1	J3QRU1;P07947;Q5TGY6;P09769	0.911084	0.289773
SLC25A24	Q6NUK1;Q6NUK1-2;J3KN42;H3BMI3	0.910634	0.0874881
CTDSP1	Q9GZU7-2;Q9GZU7;H7C270;H7C1Z7;Q9GZU7-3;H7C2S4;O15194-2;O15194	0.910549	0.0507393
PI4K2A	Q9BTU6;E9PAM4	0.910538	0.157918
RNF170	Q96K19-2;Q96K19;Q96K19-4;Q96K19-6;E9PP55;Q96K19-5;Q96K19-3	0.910503	0.173247
RPL27	P61353;K7ELC7;K7EQQ9;K7ERY7	0.910315	0.0973241
NDUFS4	O43181;H0Y9M8	0.910314	0.320679
JUP	P14923;C9JTX4;C9J826;C9JK18;C9JKY1;C9JPI2;K7ERP3	0.910258	0.0417047
LBR	Q14739;C9JXK0;C9JES9	0.910224	0.496254
SYPL2	Q5VXT5-2;Q5VXT5	0.910122	0.878513
RNF185	A9X3U0;Q96GF1	0.909709	0.0638992
RPL11	P62913;P62913-2;Q5VVC8;Q5VVC9	0.909602	0.208894
SYNGR1	O43759-2;B5MCD7;O43759;A2A283;F8WCE4;O43759-3	0.909431	0.391428
LPCAT2	Q7L5N7;A0A087X0A3;Q7L5N7-2;H3BU68	0.90913	0.603956
TMEM256	K7ERE1;Q8N2U0;K7ENI6;K7ESI7	0.908994	0.279897
STX5	Q13190-2;Q13190;Q13190-3;Q13190-4;E9PNU4;H7C3X5;H0YEJ8;E9PP18;E9PRW9	0.908237	0.321697
QPCTL	Q9NXS2;Q9NXS2-3;K7EQG1	0.908083	0.396086
CLPX	O76031;H0YM48;H0YK07	0.908041	0.174379
NDUFB5	H0Y886;O43674;E7EWP0;O43674-2;H7C568;A0A087WYD0	0.907766	0.187129
MIPEP	Q99797	0.907732	0.040876
TRMT2B	Q96GJ1-3;Q96GJ1-2;Q96GJ1	0.907718	0.663652
ATP5I	P56385;A0A0A0MRP0;Q8IWC1-2;Q8IWC1-3;Q8IWC1-4;Q8IWC1	0.90759	0.11407
USMG5	Q96IX5	0.907355	0.0965662
TXNDC15	H0Y997;Q96J42-2;Q96J42;H0Y928	0.907143	0.469457
LYPLAL1	Q5VWZ2;Q5VWZ2-2	0.906815	0.150119
CUX1	Q13948-2;Q13948;Q13948-9;Q13948-10;P39880-9;P39880-3;P39880-6;P39880-4;P39880-5;P39880-2;P39880	0.906443	0.155578
EPB41L2	O43491;E9PHY5;O43491-4;E9PK52;O43491-3;E9PII3;O43491-2;I6L9B1;Q6R5J7;H0Y5B0;Q6ZSX4;E9PJP4;E9PQN0;E9PRG1;E9PIG0;E9PQD2;E9PMV8;E9PPC9;E9PN54;E9PMG5	0.906209	0.143588
TMEM259	Q4ZIN3-2;Q4ZIN3;U3KPY4;A0A0A0MTU3	0.905507	0.41493
C4orf32	Q8N8J7	0.905359	0.187372
NDUFA8	P51970	0.905175	0.00568262
GOLM1	Q8NBJ4-2;Q8NBJ4;F8WAT9;C9JYM4;C9J941	0.904917	0.0685266
ATG9A	Q7Z3C6-2;Q7Z3C6;Q7Z3C6-3;C9JD65;H7C152;C9JXG2;H7C1G6;C9JX27;C9IYZ9;C9JKV7;C9JDK4	0.904744	0.234592
ATP7A	Q04656-5;Q04656;Q04656-2;Q04656-3;Q04656-4	0.904623	0.16316
DLST	P36957;P36957-2;Q86SW4;H0YJF9;G3V3F0;G3V5M3	0.904531	0.0193185
HNRNPAB	D6R9P3;D6RD18;D6RBZ0;A0A087WZV1;Q99729-3;Q99729-2;Q99729-4;Q99729	0.904005	0.636504
SDHC	Q99643;Q99643-5;Q99643-3;Q99643-2	0.903999	0.320834
TMEM161A	K7EPA3;Q9NX61;K7EQ34;U3KQT6;Q9NX61-2;K7EQE7;K7EJK6;V9GYP8;K7EKY7	0.903752	0.384397
ALDH7A1	P49419-2;P49419;F8VS02;P49419-4;P49419-3;A0A0J9YWF7;H0YHM6;F8VVF2;A0A0J9YWM6;F8WDY6;F8WD33	0.903703	0.112086
ATP6AP2	O75787-2;O75787;H0Y750;H7C3E1;H7C240	0.903687	0.0647798
NDUFS3	O75489;E9PS48;O75489-2;G3V194;E9PKL8	0.903237	0.0939802
ATP1B3	P54709;P54709-2;C9JXZ1;H7C547;F8WBY4;C9J6S2;H7C4L9	0.902954	0.037321
SRSF6;SRSF4	Q13247-3;Q13247;A0A0D9SEM4;Q08170;Q13247-2	0.902851	0.569548
YWHAQ	P27348;E9PG15	0.902609	0.135372
ETFA	P13804;H0YLU7;P13804-2;H0YK49;H0YNX6;H0YKF0;H0YL12;H0YL83;H0YM12;J3KN60	0.902335	0.197507
SARS2	M0QWZ7;Q9NP81;Q9NP81-2;M0R2C6;M0R259;B4DJM9;M0QX29;M0R2H5;M0R1C0	0.902026	0.0281471
TOMM5	Q8N4H5;F8W8Z9;Q8N4H5-3;Q8N4H5-2;H3BUX3;H0YFG9	0.901901	0.04926
MRPL41	Q8IXM3	0.901879	0.281222
MYO1D	J3QRN6;O94832;K7EIG7;J3KRL0	0.901708	0.170279
RDX	P35241;P35241-5;P35241-4;P35241-2;P35241-3;E9PNV3;E9PQ82	0.9008	0.156723
UQCRQ	O14949	0.900094	0.00789507
PUS1	F5H1S9;G8JLB3;Q9Y606-2;Q9Y606;F5GY32;F5GXL3;F5H168;F8W9U5;F5H1B2	0.900049	0.4512
BCL2L13	Q9BXK5;A0A087WX97;Q9BXK5-2;A0A087WTL4;E9PDD6;Q9BXK5-4;F2Z2C3;A0A087WW80;A0A0A0MR90;F6VJB4;H0Y3R5	0.900018	0.0968413
JAM3	Q9BX67;Q9BX67-2;H0YD98	0.899879	0.407116
PISD	Q9UG56;H0Y7P7;Q9UG56-2;B1AKM8;B1AKM6	0.899701	0.42864
TARS2	Q9BW92;U3KQG0;Q9BW92-2;F6S7Q7;U3KQ50;Q5T5E9	0.898295	0.136608
DAG1	Q14118	0.898043	0.528933
OXA1L	S4R3Q9;J3KNA0;Q15070-2;Q15070;E7EVY0;C9JC63;Q15070-3	0.897887	0.29567
DDX3X;DDX3Y	A0A0D9SF53;A0A0D9SFB3;A0A0D9SG12;O00571-2;O00571;O15523-2;O15523;A0A0J9YVQ7;A0A087WVZ1;A0A0J9YYH6;C9J8G5;C9J081;O15523-3	0.897456	0.662506
PDP1	Q9P0J1;Q9P0J1-2;E5RIV4	0.897404	0.0680576
NPEPPS	E9PLK3;P55786-2;P55786;H0YDG0;H0YCQ5;E9PP11;A6NEC2	0.897155	0.0198051
CANT1	Q8WVQ1-3;Q8WVQ1;K7EN15;Q8WVQ1-2	0.897148	0.365192
SGPL1	O95470;H0Y3V8;H7BXL7	0.896999	0.125462
SPG7	Q9UQ90;Q9UQ90-2;H3BTY6;H3BTR8;H3BMP1;J3KRF6;H3BUN3	0.896918	0.127034
CPVL	Q9H3G5;A0A087WVP6;A0A087WXJ9;C9JLV0;H7C0X5;H7C218;C9J6L4;C9JI22	0.896794	0.684267
WLS	E9PKJ0;E9PJW4;H0YCG9;E9PM62;Q5T9L3-3;Q5T9L3;Q5T9L3-2;E9PQK1	0.896444	0.0441031
ALDH1L2	Q3SY69;Q3SY69-3;Q3SY69-2;H0YHN9;REV__Q14005-4;REV__H0YLH9;REV__Q14005-3;REV__Q14005-2;REV__Q14005	0.896195	0.287329
FAM136A	E7EQY1;Q96C01;C9J2Y4;C9JF51	0.896129	0.0480373
DLAT	P10515;H0YDD4;E9PEJ4	0.895963	0.0446843
TMEM106B	Q9NUM4;C9JZ87;F2Z3N7	0.89536	0.513496
IDH2	P48735;P48735-2;H0YL11;C9J4N6	0.895042	0.360407
TOR1A	O14656;O14656-2	0.895017	0.315399
MFF	Q9GZY8-2;Q9GZY8;A0A0A0MS29;Q9GZY8-5;H7C433;Q9GZY8-3;C9JHF5;E9PQX8;C9JU19;C9JI76;E9PPR7;C9JAF1	0.89483	0.0198727
LONP1	K7EKE6;P36776-2;P36776;K7EJE8;P36776-3;K7ER27;K7EQF8;K7ERR6;K7ER56	0.894365	0.0186761
SLMAP	Q14BN4;Q14BN4-2;Q14BN4-3;Q14BN4-6;Q14BN4-7;H7BZK0;Q14BN4-4;H7C3M8;B7Z964;Q14BN4-5;H7BZW9;B7Z863;Q14BN4-8;H7C5G9;C9JA20;C9JCH4	0.893916	0.596182
NPC2	G3V2V8;J3KMY5;H0YIZ1;G3V3E8;E7EMS2;G3V3D1;P61916-2;P61916	0.893843	0.0479195
MTDH	Q86UE4;E5RJU9;H0YB56;H0YBJ8;H0YBE0	0.893819	0.297178
PTGFRN	Q9P2B2	0.893759	0.190382
RTN2	K7EMR7;O75298-3;O75298;Q7RTN0;O75298-2	0.893151	0.245361
MRPS24	Q96EL2;F8VYR5	0.893023	0.211057
ATP2B4	P23634-7;P23634-6;P23634-8;P23634;P23634-5;P23634-4;P23634-3;P23634-2;H7BZS8;H7BY13	0.892847	0.257727
CYB5R1	Q9UHQ9;H7C0R7	0.892494	0.244222
FECH	P22830;P22830-2;K7ELX4;K7EJX5;K7EPN2;K7EKP7;K7EJM8	0.892471	0.143507
NUDT8	Q8WV74;Q8WV74-2	0.892454	0.257149
PLXNB2	O15031;A0A087WU36;E2PU09;A6QRG9;A6QRH1;H0YAM9;F5H3A2;B4DHQ7;O60486;Q9Y4D7;H0Y7X5;H0Y6J7;O43157-2;O43157	0.892169	0.114197
SLC3A2	F5GZS6;J3KPF3;P08195-3;P08195;P08195-4;F5GZI0;H0YFS2;H0YFX4;F5GZR9	0.891953	0.135509
PGRMC1	O00264;O00264-2	0.891758	0.152033
AIFM1	O95831-3;O95831;O95831-2;E9PMA0;O95831-5;O95831-4;O95831-6	0.891619	0.145202
PLS3	P13797;P13797-3;A0A0A0MSQ0;P13797-2;H7C4N2;U3KQI3;P13796;Q14651;Q5TBN3;C9JAM8	0.891528	0.180172
TPI1	P60174-1;P60174;P60174-4;U3KPZ0;U3KQF3;U3KPS5	0.891423	0.0341415
AGK	Q53H12;E9PC15;E9PG39;A0A0G2JLG5;A0A0G2JLD0;Q53H12-2;F8WDD1	0.891387	0.0510423
HAGH	H3BPK3;H3BPQ4;Q16775-2;Q16775;H3BQW8;Q16775-3	0.891161	0.411432
NDUFC2;KCTD14;NDUFC2-KCTD14	O95298;E9PM14;A0A087WUM3;O95298-2;E9PQ53;E9PRJ5;O95298-3;E9PRQ4;A0A087WY27	0.890821	0.0165315
BRIX1	Q8TDN6	0.890111	0.32332
CPS1	P31327;P31327-3;P31327-2;Q5R211;E7EWJ3;C9JTA4	0.889944	0.0930429
IGF2BP3	O00425	0.889505	0.0681041
STX6	O43752;O43752-2	0.888646	0.202871
SYPL1	Q16563-2;C9JYN0;Q16563;H7C4J8	0.888488	0.210508
SCO1	O75880;J3QL56	0.888358	0.109234
HNRNPA2B1	P22626-2;P22626;A0A087WUI2	0.888097	0.502935
HSPA5	P11021	0.887164	0.0713518
RETSAT	Q6NUM9;Q6NUM9-2;H7C3J0;H7BZ81;H7BZ16;H0YGU3	0.88642	0.35028
CPT1A	P50416;P50416-2;H3BP22;H3BUV7;H3BMD2;H3BUJ0;Q92523-4;Q92523-3;Q92523	0.886332	0.495962
COQ9	O75208;H3BNT2;H3BSJ5;H3BRC0;H3BPY0;H3BPC6;H3BPW3;H3BVA5;O75208-2	0.885703	0.246144
NCEH1	A0A0A0MTJ9;Q6PIU2;Q6PIU2-2;Q6PIU2-3;H7C046;F8WE33	0.885226	0.0815148
LCLAT1	Q6UWP7-3;Q6UWP7;Q6UWP7-2;C9K0C3;C9JMW2;C9JUV9;C9J5S5;C9JA02;C9JXY8;C9J6F4	0.885044	0.499974
CDS2	O95674	0.884851	0.35432
RPS29	P62273;A0A087WTT6;P62273-2	0.883313	0.0120515
SLC30A7	Q8NEW0;H0Y362	0.883263	0.261128
C6orf120	Q7Z4R8	0.883042	0.0558747
STEAP3	Q658P3-3;Q658P3;Q658P3-2;B8ZZX6;Q658P3-4	0.883041	0.513244
NCAM1	A0A087WWD4;P13591-1;P13591;A0A087WTF6;A0A087WX77;A0A087WV75;P13591-4;H7BYX6;A0A087WTE4;P13591-3;P13591-5;P13591-6;A0A0D9SF98;A0A087WWJ5;A0A087WVU1;A0A087WZS4;A0A087X1V2;A0A0D9SF30;A0A087WTR3;A0A0C4DGS4	0.882606	0.226367
GATB;PET112	O75879;D6REA0;D6RDU9;H0Y9W6;H0Y8G7;H0Y9F2;B4E0P2;D6RGY4	0.882535	0.650828
PC	P11498;P11498-2;E9PRE7;E9PS68	0.882509	0.476178
ATP11C	Q8NB49-3;Q8NB49-2;Q8NB49-4;Q8NB49;H7C0E8;A0A0C4DG94;H0Y547;E9PEJ6;P98196	0.88238	0.172801
FAM8A1	Q9UBU6	0.882261	0.110754
PPP1CC;PPP1CA;PPP1CB	F8VYE8;P36873;P36873-2;F8VR82;F8W0W8;P62136;P62136-2;A0A087WYY5;E9PMD7;P62140;E7ETD8;P62136-3;C9JP48;C9J9S3;F5H1L6;F5H037;F8WE71;H0Y3Y6	0.882058	0.12864
SND1	Q7KZF4;H7C597	0.88186	0.0238759
SPCS1	Q9Y6A9;C9JBL1;X6R2S6	0.881626	0.0966237
HACD3	Q9P035;H3BS72;H3BPZ1;Q9P035-2;H3BRL8;H3BMZ1	0.881474	0.18055
MTX1	A0A0A0MRK6;Q13505-3;Q13505;A0A0C4DFQ1;Q13505-2	0.881432	0.0918885
POLRMT	O00411;K7EMH3;K7ESD1	0.881317	0.0464866
TMEM160	Q9NX00	0.88112	0.458966
GK;GK3P	P32189-1;P32189-4;P32189-2;P32189;Q14409;A6NP46;F8WC39;F8WDA9;F8WBI8;Q14410;H7C2A0;F8WF44;H7BYD2	0.881079	0.0418852
HMGCL	P35914;P35914-3;P35914-2	0.880514	0.42349
NDUFAF1	Q9Y375;H0YL22;H0YNN4;H0YNB7	0.880086	0.126149
TMEM41A	Q96HV5;H7BXL1;F8WDE2	0.879901	0.252508
GFM2	Q969S9-3;Q969S9;Q969S9-4;Q969S9-2;Q969S9-5;D6RAL1;D6RF75	0.879247	0.423433
SEC61G	P60059	0.879247	0.0209505
ALG12	Q9BV10;H7C4I6;H7C5R7	0.879009	0.487281
SLC19A1	P41440-2;P41440;H3BTQ3;P41440-3	0.87893	0.283285
RHOT1	Q8IXI2;Q8IXI2-2;Q8IXI2-7;Q8IXI2-3;H7BXZ6;Q8IXI2-4;Q8IXI2-5;Q8IXI2-6;K7EIQ7;J3QLG2;K7EP86;J3KSR5	0.878925	0.246732
NDUFAF2	Q8N183;H0YA50;D6RA56	0.878605	0.11828
PARL	Q9H300-2;Q9H300;F8WCQ4;C9JNP8;H7C0U0;H7C122	0.878244	0.441858
AUP1	Q9Y679-2;Q9Y679;Q9Y679-3	0.877492	0.107649
CKMT1A;CKMT1B	P12532;P12532-2;F8WCN3;C9JSQ1;C9J8F6;C9J995;C9J6W7;C9JT96;C9JJX8;P17540;D6RHV3;D6R998	0.877293	0.285533
MRPL57	Q9BQC6	0.876933	0.24863
TMEM30A	Q9NV96;Q9NV96-2;Q9NV96-3;Q3MIR4	0.876703	0.255887
PRDX5	P30044-2;P30044;P30044-3;P30044-4	0.876449	0.11659
MRPS30	Q9NP92;A0A087WV52	0.876271	0.12923
ADCK3	Q8NI60;Q8NI60-3;Q8NI60-4;Q8NI60-2	0.876264	0.14243
SLC9A3R2	Q15599-2;Q15599;H3BUQ9;H3BN50;H3BQS0;Q15599-3;H3BMF5	0.875801	0.55409
SNRPD3	P62318-2;P62318;H3BT13	0.875734	0.44806
RCN1	Q15293;Q15293-2;E9PP27	0.875006	0.0957376
MPC2	Q5R3B4;O95563	0.874533	0.0189989
DNAJB12	Q9NXW2;J3KPS0;Q9NXW2-2;V9GYN7;V9GY70	0.874203	0.117895
MGST3	Q5VV89;O14880;Q5VV87	0.873412	0.0374919
LRRC8A	Q8IWT6	0.872825	0.375308
GPX1	A0A087WUQ6;P07203;P07203-2	0.872763	0.432069
ATP5J2-PTCD1;PTCD1	G3V325;O75127;C9JJT5;P56134-4;P56134-2;C9JU26;C9JGL8;C9JWL7;C9JQN9	0.872733	0.00977888
MRPL42	S4R360;J3KPP0;S4R2Z7;Q9Y6G3	0.872517	0.172142
NSUN4	Q96CB9-4;Q96CB9;Q96CB9-3;M0R1K5;Q96CB9-2	0.872446	0.129245
PARS2	Q7L3T8	0.872004	0.00663613
MLLT4	A8MQ02	0.871168	0.0984924
PODXL2	Q9NZ53;Q9NZ53-2	0.871102	0.212001
NDUFA13	Q9P0J0;Q9P0J0-2;B4DEZ3;K7EJE1;E7ENQ6;U3KQP3;K7EP87	0.87091	0.0538147
SEC63	Q9UGP8;A6PVC9	0.870332	0.175667
TDRKH	Q5SZR4;F6TB26;Q9Y2W6;Q9Y2W6-3;E9PKN8;B7ZAG4;E9PQX4	0.86964	0.0152749
SLC25A20	O43772;C9JPE1;F8WEF6	0.868687	0.0360123
FIS1	Q9Y3D6	0.868269	0.0875505
CYC1	P08574	0.867734	0.141467
C6orf47	O95873	0.867671	0.254003
CACNG6	Q9BXT2	0.867123	0.137846
LAMTOR3	Q9UHA4;Q9UHA4-2	0.867038	0.13541
NFU1	Q9UMS0-3;Q9UMS0;C9J8Q1;F8W9P7;H7C537;Q9UMS0-2	0.866911	0.0292877
CALU	O43852;O43852-3;O43852-2;O43852-4;O43852-5;O43852-6;O43852-9;O43852-15;H0Y875;O43852-10;O43852-13;O43852-14;O43852-11;O43852-8;O43852-12;O43852-7	0.8669	0.0501527
CORO1C	Q9ULV4;Q9ULV4-2;Q9ULV4-3;B4E3S0;H0YHL7;F8VV53;F8W1H8;F8VUX3;F8VSA4;F8VRE9;F8VTT6;F8VVB7;J3QLV6;J3KSS5;Q6QEF8-4;Q6QEF8-3;Q6QEF8-2;Q6QEF8-5;Q6QEF8	0.866397	0.0772886
NDC1	Q9BTX1-5;Q9BTX1-2;Q9BTX1;Q9BTX1-6;Q9BTX1-4;Q9BTX1-3	0.866181	0.0292939
NDUFA7	O95182;M0R0N0;M0R1K9	0.865765	0.215917
MRPL28	Q13084;A2IDC6;Q4TT37;A2IDC7	0.865126	0.151499
RPS15	P62841;K7EQJ5;K7ELC2;K7EM56;A0A0B4J2B4;S4R417;K7EJ78;S4R456	0.86508	0.248268
EMC4	Q5J8M3;H0YK61;H0YNK8;Q5J8M3-2;S4R329;H0YNK0;Q5J8M3-3;H0YLP8;H0YMH5;H0YN63	0.864956	0.153269
RAC1	P63000;P63000-2;P15153;B1AH77;B1AH78;B1AH80	0.864295	0.0330007
PDHX	O00330-3;O00330;H0YD97;O00330-2;E9PLU0;E9PRI6	0.864143	0.0888413
MCCC1	E9PHF7;Q96RQ3;F5GYT8;E9PG35;G5E9X5	0.864142	0.0502966
MAVS	Q7Z434;Q7Z434-4;Q7Z434-2;Q7Z434-5;Q7Z434-6;Q7Z434-3	0.864062	0.223544
PCCA	P05165-2;P05165;P05165-3;Q5JTW6;Q5JVH2;H0Y4B9;H0Y5U0;H0Y798	0.863546	0.126045
MARCKSL1	P49006	0.863368	0.51208
GSR	P00390-2;P00390-3;P00390;P00390-5;P00390-4;E5RI06;H0YC68	0.863092	0.410696
NDUFA4	O00483	0.862924	0.150028
MRPL16	Q9NX20;E9PI14	0.862611	0.574398
RMND1	A0A087WXU0;Q9NWS8;Q9NWS8-2;Q5SZ82	0.861787	0.114956
TMEM237	Q96Q45-2;Q96Q45;Q96Q45-5;Q96Q45-3;A0A087WWU1;F2Z329;Q96Q45-4	0.861549	0.442494
COX7B	P24311	0.861498	0.0588648
IGSF8	Q969P0;Q969P0-3;C9J8Z4;Q969P0-2	0.860703	0.389497
EFR3A	Q14156-3;Q14156-2;Q14156;E5RJS1	0.860543	0.548966
HSCB	Q8IWL3;B0QYH2;F8WBY7	0.859637	0.0465793
HSPA13	P48723	0.858822	0.0720155
FKBP8	Q14318;U3KQ64;A0A0A0MTJ1;Q14318-3;U3KQI1;M0R1Q0;M0R1S6	0.858455	0.114359
CISD2	Q8N5K1;D6RCF4;I3L1N9	0.858342	0.132037
TMEM230	Q96A57;Q96A57-2;Q5JWB9;A0A087WTT2	0.857559	0.056709
COQ5	Q5HYK3;F8VVW7;F8VVX6;F8VP53;B4DP72;Q5HYK3-2	0.857239	0.0648333
KDSR	K7ERC8;Q06136;Q06136-2;K7EQS7	0.857233	0.0328974
FAHD2A;FAHD2B	Q96GK7;Q6P2I3;C9J5B6;C9JGM0	0.857185	0.0756406
CAPN1	P07384	0.857124	0.139616
BDH1	H7C2W1;C9K0G7;E9PCG9;Q02338;C9JM78;C9JQ90;A0A0G2JRX6	0.856989	0.397697
FDXR	P22570;P22570-7;P22570-5;P22570-2;P22570-3;A0A0C4DFN8;A0A0A0MSZ4;P22570-4;A0A0A0MTR6;A0A0C4DGN7;A0A0A0MT64;A0A0A0MTN9;P22570-6;J3QQX3;J3QKZ8;J3QQW7;J3KS64	0.85666	0.0687044
HLA-B	P01889;Q31610;P30486;F6U0H7	0.856488	0.382336
MRPL24	Q96A35;X6RJ73;X6RHI2;X6RIR5	0.856004	0.19555
STXBP3	O00186	0.855659	0.480294
ARMC10	Q8N2F6-4;Q8N2F6-3;Q8N2F6-2;Q8N2F6;A0A0J9YWR7;A0A0J9YXE4;Q8N2F6-6;Q8N2F6-5;H7C2M7;H7BXQ8;C9J5N7;A0A0J9YY38;A0A0J9YXV5	0.855609	0.193704
USE1	Q9NZ43;G8JLK1;M0QYT5;Q9NZ43-2;M0QZE0;Q9NZ43-3	0.855601	0.450794
NCR3LG1	Q68D85	0.855202	0.155888
CYFIP1	Q7L576;A0A0G2JR96;A0A0G2JQT1;Q7L576-2;Q7L576-3;A0A0G2JQH3;A0A087WVZ5	0.854712	0.0960191
MCU	Q8NE86-3;Q8NE86;S4R468;Q8NE86-2	0.854619	0.0705471
CPOX	P36551;P36551-2;H0YA22;D6RER6	0.854489	0.207403
SDK2	Q58EX2-3;Q58EX2;Q58EX2-2;Q58EX2-4;H7C2P2	0.854412	0.665601
SLC30A1	Q9Y6M5	0.854369	0.0462422
MALSU1	Q96EH3	0.853655	0.0275312
GRPEL2	Q8TAA5;D6RGI6	0.853641	0.177329
SLC39A1	Q5T4K4;Q5T4K3;Q9NY26;Q5T4K2;Q9NY26-2	0.853595	0.418374
TMEM109	Q9BVC6	0.853114	0.187531
NNT	Q13423;E9PCX7;D6RAI5;D6RHU2;H0Y8P5;D6RCR6	0.852823	0.00775978
CHCHD1	Q96BP2;A6NJX6	0.852171	0.117347
PCCB	E9PDR0;C9JQS9;E7EX59;P05166;P05166-2;E7EUY3;E7ETT1;E7ETT4;F8WBI9;E9PEC3;E7ENC1;H7C5C9;C9JVW9;C9JVY9;C9JAW3	0.851961	0.294866
HPCAL1;HPCA	P37235;E9PC71;P84074;P61601;C9JW46;H7BZC1;E5RI95;A0A0K0K1B1;E5RHE8;E5RI78;E5RHC8;E5RIG4;E5RIZ1;E5RIA5;E5RGA9	0.850117	0.14093
METTL7A	Q9H8H3;H0YI09;F8VQX6	0.849906	0.270593
NOTCH2	Q04721	0.849422	0.0257032
SLC27A3	X6R3N0;Q5K4L6-2;Q5K4L6;Q5K4L6-3	0.849421	0.258886
MRPL9	Q9BYD2;Q5SZR1	0.849236	0.189634
SLC25A25	Q6KCM7-2;Q6KCM7-3;Q6KCM7;Q6KCM7-4;Q6KCM7-5;Q6KCM7-6;M0QZP9;H7C4Z4;M0R1W8;M0QZJ5;M0QZT4;Q9BV35-4;Q9BV35-2;Q9BV35;Q9BV35-3	0.848251	0.245206
PTPRG	A0A087WWP7;A0A087X1P0;P23470-2;P23470	0.848098	0.486581
ITGA5	P08648;H0YIV7	0.847794	0.257613
GGCX	P38435-2;P38435	0.847655	0.192362
EMC3	C9JLM9	0.847011	0.0639684
EFR3B	E7ESK9;Q9Y2G0;Q9Y2G0-3;H7BXG9;Q9Y2G0-2	0.846821	0.342273
PEX12	A0A075B773;O00623;K7ELY8	0.846075	0.327556
REEP4	Q9H6H4;E5RGS2;Q9H6H4-2	0.845503	0.271376
SLC7A6	Q92536;H3BSB6;H3BPV6;H3BUR2;H3BUA4;H3BNF5;E7EPZ8	0.845319	0.047261
ABHD16A	A0A0G2JJD3;O95870;O95870-2;A0A0G2JI89;F2Z3H2	0.84508	0.180379
GPX8	Q8TED1;E7ETY7;J3KNB5	0.845075	0.171666
ACBD5	B7Z2R7;Q5T8D3-4;Q5T8D3-2;Q5T8D3-3;Q5T8D3;X6RDD7;Q5T8E0	0.84492	0.200261
PCK2	Q16822;B4DW73;H0YML5;P35558;P35558-2	0.84356	0.281616
PDSS1	Q5T2R2-3;Q5T2R2;Q5T2R2-2;H0YEE6	0.843348	0.112079
MT-ND3	P03897	0.84291	0.00296109
NDUFB9	Q9Y6M9;E9PH64;E7EWZ0;E9PF49	0.842784	0.0745739
SFXN4	Q6P4A7;Q6P4A7-2;Q6P4A7-3;B1AMV7;B1AMV8	0.842495	0.280179
PVRL2	Q92692;K7EKE8	0.842426	0.131517
MUT	P22033	0.841653	0.111611
NOMO1	A0A0G2JN29;A0A087X117;Q15155;A0A0G2JP90;A0A087WW46;H3BUC9;I3L0Q6;H3BTW1	0.840966	0.201194
EHD4	A0A087WUA5;Q9H223	0.840671	0.1248
LMBR1;LMBR1L	H0Y6V6;Q8WVP7;Q8WVP7-3;F8WEN8;H0YHZ2;Q8WVP7-2;Q6UX01-3;Q6UX01-4;Q6UX01-2;Q6UX01	0.840404	0.00485763
AKAP1	Q92667;Q92667-2;I3L0W0;I3L2A2;I3L2N7;I3L0K6;I3NI36;I3L364;I3L3K1;I3L0V5;I3L3V6	0.840335	0.300258
RTN4	Q9NQC3-5	0.83965	0.106377
SDF2L1	Q9HCN8	0.839318	0.0592357
ECSIT	Q9BQ95;Q9BQ95-4;Q9BQ95-2;K7EPL5;J3KTF5;K7EN32;Q9BQ95-3;K7EJI1;K7EIK2;K7EJG5	0.839019	0.0223186
IGSF3	O75054;O75054-2	0.838891	0.55314
ROBO1	A0A087WTM1;Q9Y6N7-6;Q9Y6N7-5;Q9Y6N7-4;Q9Y6N7-3;Q9Y6N7;Q9Y6N7-2;A0A087WZ85;A0A0A0MSX4;H7C4Y7;F8WBR3;R4GMM8;F8W703;Q9HCK4-2;Q9HCK4;Q9HCK4-3	0.838502	0.380318
INPP5A	Q5T1B5;Q14642;H0Y2W5	0.83704	0.284582
ALDH6A1	Q02252-2;Q02252;G3V4Z4	0.836813	0.172654
CRTAP	O75718;C9JP16	0.836427	0.0583398
SLC25A12	O75746;O75746-2;F8W9J0;H0YFB2;B4DGK6	0.835869	0.0131037
RPS20	P60866;P60866-2;E5RJX2;E5RIP1;G3XAN0	0.834837	0.100278
MGST2	Q99735;Q99735-2	0.834707	0.0552843
RAP2C	Q9Y3L5;A0A087X2C3	0.834583	0.0659053
SLC25A26	F8WAB8;Q70HW3-2;Q70HW3;H0YCZ5;H7C430;H0YF50;Q70HW3-3	0.83401	0.274295
GLT8D1	Q68CQ7;C9J880;Q68CQ7-2;C9JA13;A0A0A0MSE5	0.833467	0.268822
RTN1	Q16799;Q2NKQ5;Q16799-2;A8MT72;Q16799-3	0.833387	0.186373
ABCC10	Q5T3U5-2;Q5T3U5;D6R9B3	0.833068	0.379921
CSNK1G3	Q9Y6M4-4;Q9Y6M4-6;H0YBN6	0.83244	0.334356
SLC6A8	P48029;P48029-4;P48029-3;P48029-2;H7C249;H7C222	0.831843	0.0146293
hCG_1984214;MRPS17	I3L0E3;Q9Y2R5;E9PE17	0.831243	0.181989
VWA8	A3KMH1-3;A3KMH1;A3KMH1-2	0.831058	0.289784
DNAJB11	Q9UBS4;H7C2Y5	0.830694	0.331085
MFAP3;MFAP3L	P55082-2;P55082;D6RAB5;O75121-2;O75121	0.830337	0.218226
SCCPDH	Q8NBX0	0.830014	0.122357
APOA1BP	Q8NCW5-2;Q8NCW5;Q5T3I4;Q5T3I3	0.829895	0.177657
MIEF1	B0QY95;Q9NQG6;Q9NQG6-2	0.829565	0.279263
SLC25A21	Q9BQT8-2;Q9BQT8;A0A087WY12	0.82947	0.224246
RPLP0;RPLP0P6	P05388;F8VU65;F8VWS0;P05388-2;Q8NHW5;F8VPE8;G3V210;F8VW21;F8VQY6;F8VRK7;F8VS58;F8VZS0;F8W1K8;F8VWV4	0.829366	0.0631351
PLGRKT	Q9HBL7	0.828112	0.173622
MGARP	Q8TDB4	0.826932	0.124142
GPR180	Q86V85	0.826699	0.328732
CTNNA2	P26232-2;P26232-5;P26232;P26232-3;A0A0A0MRI5;P26232-4;P26232-6;A0A0A0MTJ6;C9J144;C9IZ88;B9A010	0.826333	0.139116
ARL13B	Q3SXY8;Q3SXY8-3;Q3SXY8-2	0.826307	0.0149586
MT-ND2	P03891	0.825581	0.11972
TMEM9	B1ALM5;Q9P0T7;B1ALM7;B1ALM4;F2Z389;B1ALM8	0.825424	0.0366811
FUS	P35637-2;P35637;H3BPE7;A0A075B7D9;Q92804-2;Q92804	0.825189	0.0173009
NTPCR	Q9BSD7;Q5TDF0	0.824828	0.43973
DHODH	Q02127;I3NI32;J3QRQ3;I3L449;J3QRJ4	0.824355	0.0256541
ARL8A	Q96BM9;A0A087X2J2	0.824236	0.129816
SLC25A36	Q96CQ1;J3KQA4;Q96CQ1-3;Q96CQ1-4;F6SDC8;Q96CQ1-2	0.824099	0.151807
SLC33A1	O00400;H7C562;H7C577	0.823661	0.395504
OCLN	A0A0G2JMZ8;Q16625;Q16625-2;Q16625-4;Q16625-3;Q16625-5;A0A0G2JPF2	0.823639	0.0903453
MTX3	Q5HYI7-4;Q5HYI7;Q5HYI7-5;Q5HYI7-2	0.823515	0.164139
SLITRK5	O94991;O94991-2;Q9H5Y7	0.823442	0.119706
CHTOP	X6R700;Q9Y3Y2-4;Q9Y3Y2;Q9Y3Y2-3;A0A087X1B7;Q5T7Y7	0.823351	0.0192672
PDK3	Q15120;Q15120-2	0.823161	0.243703
SLC37A3	Q8NCC5-2;Q8NCC5;C9J4S7;F8WC97;H7C4Z5;F8WF28;H7C4J2;C9JZ37;F8WAR9;Q8NCC5-3	0.823054	0.309931
NLRX1	Q86UT6-2;Q86UT6;C9JLK8;C9JQE9;C9J0R6	0.820275	0.0642188
MYADM	Q96S97;C9JJV6;C9JZL8;C9J5M0;C9JC07	0.819899	0.0680647
LEPRE1	Q32P28-4;Q32P28;Q32P28-3;H7C2W6;E2QRI1;Q32P28-2	0.819759	0.195639
CDK5RAP1	Q96SZ6-3;Q96SZ6;Q96SZ6-2;Q96SZ6-6;Q96SZ6-5;Q96SZ6-4;H0Y721	0.819535	0.205175
SMIM13	P0DJ93	0.819189	0.235475
TNFRSF10B	O14763-2;O14763;O14763-3	0.818612	0.173301
SLC25A19	Q9HC21;Q9HC21-2;J3KRY6;J3KS44;J3QLV3;J3KSI7;J3QL84;J3KTL0;J3KSB1	0.817049	0.0123189
COX15	Q7KZN9-2;Q7KZN9	0.81679	0.431379
GATC	H0YIV9;O43716;F8VRU3	0.816724	0.0042544
PDF	Q9HBH1	0.816568	0.180983
SPNS1	H3BMF4;Q9H2V7-3;Q9H2V7-2;Q9H2V7;Q9H2V7-4;H3BR82;H3BPT8;H3BPQ9;Q9H2V7-5;H3BP14;H3BT44	0.816156	0.178044
AMFR	Q9UKV5;H3BRK9;R4GNG2	0.815275	0.0287326
UBTD2;UBTD1	Q8WUN7;Q9HAC8	0.815146	0.242758
L2HGDH	Q9H9P8;C9JVN9;Q9H9P8-2;G3V272;G3V5S1	0.814929	0.15014
NCBP2-AS2	Q69YL0	0.814837	0.0933622
MRPL15	Q9P015;E5RIZ4;E5RHF4	0.814318	0.0254298
LDHA	P00338;P00338-3;P00338-5;P00338-2;P00338-4;F5GXY2;F5GYU2;F5GXH2;F5GZQ4;F5H5J4;F5H6W8;F5H8H6;F5GXC7;F5GWW2;F5GXU1	0.813103	0.293767
TMEM126B	Q8IUX1-5;Q8IUX1-3	0.812766	0.410901
TRABD	J3KPT4;Q9H4I3;Q9H4I3-2	0.812082	0.325213
LRPAP1	P30533;D6REW6	0.810676	0.190455
ATP5SL	Q9NW81;Q9NW81-4;Q9NW81-5;M0QZC4;K7EIV4;B4DFT4;K7ESN5;M0QZP7;Q9NW81-6;Q9NW81-3;M0R078;Q9NW81-2	0.809961	0.175138
ABCA3	H0Y3H2;Q99758	0.808437	0.524938
LYRM4	C9JY28;C9JRX8;F5H189;Q9HD34;C9J799;H7C4Q5	0.807082	0.509621
MRPS10	P82664	0.807014	0.198661
NDUFB11	Q9NX14;Q9NX14-2	0.805779	0.0260345
TOMM40L	Q969M1-2;Q969M1	0.804381	0.0551763
PPIB	P23284	0.80364	0.00072476
RHOG	P84095;F8WET9;B1AH79;G3V4H1;G3V476;Q9H4E5-2;Q9H4E5	0.803443	0.0746305
TRMU	O75648-2;O75648;O75648-5;O75648-3;O75648-4;Q2PPL5	0.802912	0.0861118
RABAC1	M0R3D4;Q9UI14;M0QXH1;M0R1H9	0.802861	0.378409
SEC61A2	F8W776;Q9H9S3-2;Q9H9S3-3;Q9H9S3;Q8TC24;H7C1S8;A6NK38;F2Z2C7;A6NIF9;C9JJV4;H7C1Q9;C9JXC6;H7C069	0.802857	0.117355
ADPGK	Q9BRR6-2;Q9BRR6;Q9BRR6-3;Q9BRR6-4;H3BRS6;Q9BRR6-5;H3BU35;H3BTH4;H3BN66;Q9BRR6-6	0.802548	0.124496
GHITM	Q9H3K2;Q9Y6G2	0.802399	0.0787988
TMX2	Q9Y320;Q9Y320-2;E9PSF0;E9PRL5;H3BSU7;E9PLR1;G3V155	0.802199	0.102654
RHOB	P62745	0.801635	0.183352
SPR	P35270	0.800929	0.230434
NSUN2	Q08J23-3;Q08J23-2;Q08J23	0.800894	0.0323538
FMR1	A8MQB8;G3V0J0;Q06787-6;Q06787-2;Q06787-4;Q06787-7;R9WNI0;Q06787-8;Q06787-5;Q06787-9;Q06787-3;Q06787;A0A087WWR6;Q8IXW7;A0A087WXI3;G8JLE9	0.8002	0.566289
SCAP	Q12770;A0A0A0MTG6;Q12770-3;Q12770-4;Q12770-2;D6RA39;C9JQ35	0.800007	0.195026
ACAA1	P09110;H7C131;C9JDE9;P09110-2;B4DVF4;F2Z2Q6;F2Z3P7;H0Y4D4	0.799659	0.515067
TMEM69	Q5SWH9	0.799176	0.523576
MT-ND5	P03915	0.799154	0.223689
AKR7A2;AKR7L	H3BLU7;Q8NHP1;O43488	0.798738	0.573364
PEX13	Q92968;B5MBY9;G5E9N6;D3YTD3	0.798219	0.0796543
CFL2	Q9Y281-3;Q9Y281;F8WDN3	0.798072	0.094867
FUNDC1	Q8IVP5	0.79707	0.134621
PRDX2	P32119;A6NIW5;P32119-2	0.796868	0.265255
ACOT1	Q86TX2;G3V4F2;Q8N9L9	0.796421	0.0277591
SCP2	P22307-4;P22307-8;P22307;H0YF61;H0YCB0;E9PLD1;P22307-6;P22307-2;P22307-7	0.796078	0.287673
GPR50	A0A087X1V7;Q13585	0.795452	0.511026
B4GALT7	H0Y9D6;Q9UBV7;D6RJI5;D6RDJ8;D6RA33	0.795315	0.321761
EXD2	Q9NVH0;Q9NVH0-2;C9JLF4	0.795191	0.0134823
MRPL32	Q9BYC8	0.79518	0.310959
BAG2	O95816;O95816-2	0.794193	0.314576
PTPMT1	Q8WUK0;Q8WUK0-2;E9PQM0;Q8WUK0-3	0.79398	0.126394
CDC42	P60953;P60953-1;Q5JYX0	0.791938	0.110465
PACSIN2	Q9UNF0-2;Q9UNF0;B0QYG7;B0QYG8;H0Y923	0.791402	0.0298918
TMEM68	Q96MH6;E5RHU1;E5RGT2;E5RJN2;E5RJI9;Q96MH6-2;H0YAY9;Q49A68;H0YC64	0.790845	0.000566072
MTX2	C9JNK6;O75431-2;O75431;C9JAZ1	0.789919	0.537617
ERP29	P30040;F8VY02;F8W1G0;P30040-2	0.789497	0.125371
RSL1D1	I3L3U9;J3QSV6;O76021;I3L3C4;I3L234;O76021-2	0.787777	0.408051
MRPL23	Q16540;A6NJD9;A8MVT4;A8MYK1;H7C2P7	0.787495	0.105224
FASTKD1	Q53R41;Q53R41-2	0.786895	0.0422508
ULBP2	Q9BZM5;C9JAK3;Q6H3X3-2;Q5VY80;Q6H3X3	0.786761	0.179461
FLVCR1	Q9Y5Y0;H7C3Z2;Q9Y5Y0-2	0.786084	0.28581
UTS2	Q5H8X8;O95399;O95399-2	0.785152	0.0902835
DNAJC3	Q13217;X6R9L0	0.784145	0.165478
EMC7	Q9NPA0;H0YDX2;H0YDT8	0.783471	0.273312
MT-CO3	P00414	0.782918	0.0233805
B4GALT5	O43286	0.782622	0.0239333
COX5B	P10606	0.782012	0.0494107
MRPL30	Q8TCC3;Q8TCC3-2;Q8TCC3-3;B8ZZV5	0.781866	0.230994
PPOX	P50336;F5GZT7;H0YFP3;F5H1I5;F5H825;H0YFE1	0.781773	0.033871
OSTC	Q9NRP0;Q9NRP0-2;A0A087WUD3	0.780974	0.00982544
DNAJB11	F5GXK8	0.780735	0.432683
BCL2L11	C9J417;O43521-11;O43521-10;O43521-14;O43521-19;O43521-4;O43521-8;O43521-12;O43521	0.77858	0.0352298
RPLP2	P05387;H0YDD8	0.778092	0.257373
ATL1	Q8WXF7-2;Q8WXF7;G3V4Y8;G3V5T4	0.77656	0.103626
C20orf24	Q9BUV8-4;Q9BUV8-3;Q9BUV8-2;Q9BUV8;Q9BUV8-5	0.775267	0.542762
CLCN3	P51790-4;P51790;A0A087WU31;A0A0A0MTB7;P51790-5;P51790-2;E9PE15;D6RIX3;D6RDZ6;H0Y8Z8;G3XAG5;P51793-2;P51793	0.774822	0.167647
FCGRT	M0R0A9;P55899;M0R0K7;M0R266;M0R0H0;M0QYM4;M0R220;M0QYN1;M0QYN9	0.774507	0.090511
COLGALT1	Q8NBJ5;M0QYH0;M0QX72	0.774143	0.0507879
ITGB5	P18084;H7C4W1;V9GZ57;H7C5U2;V9GYZ1	0.7739	0.503943
SLC25A40	Q8TBP6	0.773661	0.156745
COX6A1	P12074	0.770869	0.0744766
SERPINH1	P50454;E9PR70;E9PPV6;E9PKH2;E9PK86;E9PMI5;E9PNX1;E9PQ34;E9PIG2;E9PRS3;E9PJH8;H0YEP8;E9PLA6	0.770578	0.0238747
VMA21	Q3ZAQ7;Q3ZAQ7-2	0.769803	0.0569152
NDUFV3	P56181-2	0.769628	0.0104395
PRDX1	Q06830;A0A0A0MSI0;A0A0A0MRQ5	0.768253	0.205114
TIMM21	Q9BVV7;J3QRI1;J3KRJ3	0.767572	0.0308746
ZDHHC5	Q9C0B5-2;Q9C0B5;H0YEF4	0.767533	0.00521974
NDUFB8	O95169-3;O95169;E9PQ68;O95169-2;K9J7I2;E9PIZ8	0.764816	0.0586272
EFNA5	A0A087X240;P52803;D6RDV5	0.76292	0.142841
APP	E9PG40;P05067-11;P05067-8;P05067;P05067-7;P05067-9;A0A0A0MRG2;P05067-10;P05067-4;P05067-6;P05067-3;P05067-5;H7C0V9;H7C2L2;P05067-2	0.762825	0.00866169
CDH2	P19022-2;P19022;C9J8J8;C9J126;A0A0G2JRA4;A0A087WX99;P55283-2;P55283	0.762064	0.00315129
ZADH2	Q8N4Q0;Q8N4Q0-2	0.762001	0.154849
SLC39A9	Q9NUM3-3;Q9NUM3-2;Q9NUM3;M0QX28	0.760737	0.115798
RCN2	Q14257;Q14257-2;H0YL43;A8MXP8	0.760554	0.0565135
USP30	B3KUS5;Q70CQ3;S4R3D1;F5H8D3;F5H3L3	0.759882	0.129929
NENF	Q9UMX5	0.757792	0.348796
FAHD1	Q6P587;Q6P587-2;Q6P587-3	0.75739	0.0977153
SCAMP4	Q969E2-2;Q969E2;K7EJJ4;C9JWM2;Q969E2-3	0.756362	0.322439
HSD17B4	P51659;E7EWE5;P51659-3;P51659-2;E7ER27;G5E9S2;E7ET17;E7EPL9	0.756213	0.0636188
SLC7A2	P52569;P52569-3;P52569-2	0.755039	0.0521807
AK2	F8W1A4;P54819-2;P54819;P54819-3;P54819-5;F8VZG5;F8VY04;P54819-6;P54819-4;G3V213;F8VPP1	0.754313	0.0760276
CNTN1	Q12860-2;Q12860;Q12860-3;H0YIJ1	0.752748	0.274538
AGPAT5	Q9NUQ2;E5RH21;H0YC22	0.752445	0.0315044
SNAP29	C9JAF7;O95721	0.752414	0.556113
RPL29	P47914	0.752069	0.168039
MT-ND1	P03886	0.750276	0.17731
RAB27A	P51159;H3BN55;P51159-2;H3BUD9;H3BS49;H3BVH7;O00194	0.748828	0.28607
SLC30A6	Q6NXT4;Q6NXT4-2;B5MCR8;Q6NXT4-4;Q6NXT4-3;C9JZR9;F8WEL5;F8WCU3;F8WD78	0.748546	0.373205
LNP	Q9C0E8-2;Q9C0E8;Q9C0E8-4;Q9C0E8-3;C9JL94;C9JM95	0.746502	0.0671509
HEXA	H3BS10;H3BP20;P06865;H3BU85;H3BTD4;P06865-2	0.74448	0.253458
VIMP	E9PJB8;Q9BQE4;E9PN30	0.744147	0.121974
UBE2J1	Q9Y385	0.743165	0.301335
CCDC134	Q9H6E4;B0QY51	0.742981	0.124138
LRRC1	Q9BTT6;Q5T0G3;Q9BTT6-2	0.742422	0.0278937
LPGAT1	Q92604	0.74051	0.124638
PKMYT1	A6NHV6;B4DZM6;Q99640-2;Q99640-3;Q99640;Q99640-4;I3L1H7;I3L4K3;I3L3P0;I3L136;I3L4Y0	0.739728	0.0515802
HIST1H1E;HIST1H1C;HIST1H1D	P10412;P16403;P16402;P22492;Q02539	0.739344	0.235196
RBM39	Q14498-3;Q14498-2;Q14498;H0Y4X3;G3XAC6;Q5QP23;Q5QP22;Q86U06-3;Q86U06-4;Q86U06-5;Q86U06-2;Q86U06	0.73887	0.467851
MYH9	P35579;P35579-2;A0A0C4DFM8;B1PS43;P35749-4;P35749-3;P35749;P35749-2;Q7Z406;Q7Z406-6;Q7Z406-2;B1AH99;Q5BKV1;Q7Z406-5;Q7Z406-4	0.736843	0.316203
NDUFB4	O95168;O95168-2;C9JXQ9;F2Z3P9	0.735732	0.0146589
NDUFA2	O43678;O43678-2	0.732451	0.0864912
MRPS36	P82909	0.73157	0.276771
C14orf166	Q9Y224;H0YJB9;G3V4C6	0.731015	0.474946
TMUB1	Q9BVT8;C9JE12;C9JCW7	0.730655	0.232771
DDX28	Q9NUL7	0.729763	0.355267
MESDC2	Q14696	0.727904	0.393514
MT-ND4	P03905	0.726479	0.0347368
AGPS	O00116;B8ZZ81	0.72198	0.0843354
PNPLA6	Q8IY17-5;Q8IY17-2;Q8IY17-3;Q8IY17;Q8IY17-4;M0R2C2;M0QYF5;M0QZK5;M0R2H4;M0R2K2;M0QYT1	0.721649	0.660642
MTO1	Q9Y2Z2-2;Q9Y2Z2-5;Q9Y2Z2-4;Q9Y2Z2;Q9Y2Z2-6	0.721018	0.189605
SLC12A2	P55011-3;P55011;G3XAL9	0.719369	0.0933255
MBOAT7	Q96N66;Q96N66-2;Q96N66-3;A9C4B8;H7C2M4;C9J4E9;A0A0G2JNX6;M0R1Z5	0.718268	0.272431
STARD3NL	O95772-2	0.716392	0.00515549
OSGEPL1	Q9H4B0;E5RIL9;E7EVL7;Q9H4B0-3;Q9H4B0-2	0.715328	0.17634
MANF	A8K878;P55145;H7C2D6	0.713991	0.0488098
DNAJC10	Q8IXB1;Q8IXB1-2;E7EP04;Q8IXB1-3	0.71235	0.0913258
POFUT1	Q9H488;Q9H488-2	0.71156	0.000184049
STX17	P56962;E9PIC2;E9PJW1;E9PQU9;E9PJV6	0.710137	0.134774
C6orf89	Q5TDC5;Q6UWU4;Q6UWU4-2	0.710094	0.111397
RPUSD3	Q6P087;Q6P087-2;C9JM75;H7C454;H7C1H7;H7C0K7;Q6P087-3;H7C2C3	0.709286	0.22146
MUL1	Q969V5	0.707887	0.0896068
CNPY2	Q9Y2B0;H0YI18	0.707735	0.0219137
CHID1	Q9BWS9;Q9BWS9-3;Q9BWS9-2;E9PPA0;E9PI70;E9PIP0;E9PRL3;E9PPH0;E9PKF1	0.707403	0.159344
TXNDC5	Q8NBS9;Q86UY0;Q8NBS9-2	0.70558	0.00181103
PTDSS2	Q9BVG9;E9PS47;E9PLE4;A0A0J9YWQ2	0.705519	0.00331105
GNS	H7C3P4;F6S8M0;P15586-2;P15586;H0YFA9;F5H4C6	0.705231	0.0633391
PDIA6	Q15084-3;Q15084;Q15084-4;Q15084-5;Q15084-2	0.703504	0.00725596
RPL39P5;RPL39	Q59GN2;P62891	0.701836	0.256672
FKBP10	Q96AY3;H0Y827;K7ESG6;Q96AY3-2;K7ELI6;C9JPC3;K7EM43;O95302	0.701186	0.0755948
GNPAT	Q5TBH8;O15228-2;O15228;Q5TBH6	0.700893	0.0644498
P4HB	P07237;H7BZ94;H0Y3Z3;I3L398;I3L312;I3L4M2;I3NI03;I3L0S0;I3L3P5;I3L3U6;I3L514;I3L1Y5	0.700387	0.0208832
EPB41	Q4VB86;P11171-4;P11171-3;P11171-2;P11171;P11171-6;P11171-5;P11171-7	0.699919	0.329688
C10orf35	Q96D05;Q96D05-2;Q5VVH9	0.699319	0.067814
MTFR1	H0YBZ4;Q15390-2;Q15390	0.696428	0.46699
CALR	P27797;K7EJB9;K7EL50	0.695298	0.0139806
GANAB	Q14697;F5H6X6	0.691444	0.00721115
EMC6	Q9BV81	0.688783	0.0744897
2007-09-01	H0Y3Y4;E7ES33;E7EPK1;Q16181-2;Q16181;G3V1Q4;Q6ZU15	0.686848	0.0831966
PRKCSH	K7ELL7;P14314-2;P14314;K7EPW7;A0A0C4DGP4;K7EKX1;K7EJ70	0.686593	0.0043522
CCDC115	B8ZZ99;Q96NT0;F8WCZ3;Q96NT0-2	0.684714	0.309775
UGGT1	Q9NYU2-2;Q9NYU2;H7BZG0	0.682277	0.0187134
PLOD2	E7ETU9;O00469;O00469-2;O00469-3;C9JXZ0	0.681671	0.0352867
DUT	P33316;A0A0C4DGL3;H0YNW5;H0YKC5;H0YKI0;P33316-2;H0YMM5;H0YNJ9;H0YMP1	0.680615	0.0641156
PRDX4	Q13162;H7C3T4;A6NJJ0;A6NG45	0.678487	0.0680676
2015-09-01	A0A087X1G7;A0A0B4J1S4;O60613;A0A0J9YX89;A0A087WXL0;A0A0B4J1T0;A8MZD0;O60613-2	0.676199	0.0504521
MCL1	Q07820;A0A087WT64;Q07820-2	0.67603	0.0454125
DPY19L1	Q2PZI1;H7C3M5;H7C1I8	0.672197	0.0280204
MXRA7	P84157-2;P84157-3;P84157;K7EQX8;Q6ZR64	0.670382	0.140585
REEP2	B4DE60;Q9BRK0;Q9BRK0-2	0.670131	0.242822
ZDHHC3	F8W6M3;Q9NYG2;Q9NYG2-2	0.668379	0.194038
CRELD2	Q6UXH1-4;Q6UXH1;Q6UXH1-6;Q6UXH1-5;A6PWM2;Q6UXH1-3;Q6UXH1-2	0.668141	0.0338366
GUK1	B1ANH5;B1ANH0;B1ANG9;B1ANH2;B1ANH3;Q16774;Q16774-2;Q16774-3;B1ANH6	0.666187	0.205023
HSP90B1	P14625;Q96GW1;H0YIV0;Q58FF3;F8W026	0.665616	0.0102203
PDIA3	P30101	0.662695	0.0134232
PDIA3	H7BZJ3	0.661446	0.0513521
GXYLT1	Q4G148-2;Q4G148	0.66073	0.0010463
COX8A	P10176;U3KQK5	0.66045	0.123497
NSF	I3L0N3;P46459-2;P46459;I3L2G1;K7EQD6	0.653422	0.214367
CAT	P04040	0.652913	0.0146694
IMMT	Q16891-4	0.650356	0.0912523
ERO1L	Q96HE7;G3V3E6;G3V5B3;G3V2H0;Q5TAE8;Q86YB8;G3V503	0.644889	0.0467711
SUMF2	J3KQJ1;Q8NBJ7;E9PBT8;C9JL30;A8MXB9;C9J660;J3QT17;H7C3B2;F8WA42;Q8NBJ7-2;Q8NBJ7-5;Q8NBJ7-3;F8WEX5;E9PG02;F8WEV7;F8WES7;Q8NBJ7-4	0.643472	0.107194
HYOU1	A0A087X054;Q9Y4L1;E9PJ21;A0A087WWI4;K7EQK2;Q9Y4L1-2;J3KTF1;J3QL06;Q9BST8;J3QQH7;J3QLE9;A0A087WW13;A0A087X214;Q9BXT5	0.641401	0.0535002
YIF1B	Q5BJH7-3;Q5BJH7;Q5BJH7-4;Q5BJH7-5;Q5BJH7-6;K7ERQ0;K7ERY2;Q5BJH7-2;K7EJQ6;K7EPQ7	0.638214	0.0846191
MRPL33	O75394	0.634083	0.0867393
SMIM20	Q8N5G0-2;Q8N5G0;E5RH91	0.627647	0.0479488
PDIA4	P13667;C9JMN9	0.625099	0.0197072
CHCHD2;CHCHD2P9	Q9Y6H1;Q5T1J5	0.623347	0.0477397
UTRN	P46939;P46939-2;P46939-4;Q5T097;P46939-3	0.620852	0.315676
CARS2	Q9HA77;H0YFV1;F5H623;H0YFF0;F5H579	0.620754	0.0792717
RNF5	Q99942	0.619551	0.197155
MYDGF	Q969H8;M0QXF7;M0QYN0	0.617389	0.00769704
ITGA4	P13612;E7EP60	0.610194	0.259064
PLOD1	Q02809;Q02809-2;Q5JXB7;Q5JXB8	0.600097	0.358027
ATP5J2	P56134-3;P56134	0.599774	0.0116884
TXNDC12	O95881	0.590802	0.0722393
COX7A2L	O14548;E5RJZ1;H0YBD2;E5RFH8	0.588767	0.269765
PGK1	P00558-2;P00558;P07205	0.587206	0.273671
ILK	A0A0A0MTH3;Q13418-3;Q13418;Q13418-2	0.584178	0.0141479
CCSMST1;C16orf91	Q4G0I0;H3BP47	0.571536	0.0643071
DERL2;DERL3	I3L1T3;Q9GZP9;I3L1S8;I3L0R8;Q96Q80-5;Q96Q80-4;Q96Q80-3;Q96Q80;Q96Q80-2	0.570964	0.031901
GANAB	Q14697-2;E9PKU7;E9PNH1;Q14697-3	0.533506	0.0636266
FKBP2	P26885	0.49919	0.00423096
KDELC2	Q7Z4H8-3;Q7Z4H8-2;Q7Z4H8;H0YEM3	0.487836	0.124675
ADAM15	Q13444-8;Q13444-2;Q13444-7;Q13444-6;Q13444-12;Q13444-5;Q13444-4;Q13444-3;Q13444;Q13444-13;Q13444-10;Q13444-9;Q13444-11	0.479176	0.286685
SELK	F6XHT0;Q9Y6D0;F8WAX7	0.478189	0.0643946
MINPP1	Q9UNW1;Q9UNW1-3;Q9UNW1-4;Q9UNW1-2	0.468256	0.214871
COQ6	G3XA86;Q9Y2Z9-3;Q9Y2Z9;G3V434;G3V2L5;G3V4A6;A0A0D9SFJ1;Q9Y2Z9-2	0.462753	0.35024
KRT6B	P04259	0.409981	0.25587
DSC3	Q14574-2;Q14574;J3QRL9	0.363463	0.380128
ACAD10	F8W1I9;Q6JQN1-2;Q6JQN1;Q6JQN1-5;Q6JQN1-3;D6RFF6;Q6JQN1-4	0.326137	0.406233
APOB	A0A087WTM7;P04114	0.0901188	0.136698

## Sheet: ER membrane proteins
Gene name	UniProt ID	H/L ratio	p-value
HMOX1	P09601;B1AHA8	2.33496	0.0153807
YIF1A	A6NGW1;O95070;E9PIZ0;C9JST7;E9PS11	1.79588	0.27353
ERGIC2	A0A087WU02;Q96RQ1;F8VPA6;F8W0R1;H0YI50;F8VR88;F8VUZ2;H0YI58;H0YHJ8;F8VRW9	1.50502	0.128649
FDFT1 (SQS)	E9PNM1;P37268;P37268-2;P37268-5;P37268-4;P37268-3;E9PJG4;E9PS69	1.49618	0.0566
AGPAT9	Q53EU6	1.37484	0.578918
KDELR2	P33947;P33947-2	1.29154	0.136795
PIGG	E7EM50;Q5H8A4-4;Q5H8A4-2;Q5H8A4;D6RFE8;E7EWV1;Q5H8A4-5;Q5H8A4-6;Q5H8A4-3;D6R9J9;D6RD39	1.26845	0.269641
STX18	D6RF48;Q9P2W9;D6RC71	1.24934	0.243527
SDCBP	O00560;O00560-3;B4DHN5;E9PBU7	1.24238	0.111902
SEC22A	C9JDJ8;C9JRY4;C9JNZ0;Q96IW7;F8WAU7;C9JR77;C9J463;C9JZ27	1.23623	0.575004
EIF5A;EIF5A2;EIF5AL1	I3L397;I3L504;P63241;P63241-2;F8WCJ1;C9J7B5;C9J4W5;Q9GZV4;Q6IS14	1.22536	0.176005
HSD17B7	P56937-3;P56937-2;P56937;Q5T249;F2Z2C2;Q5T248;V9GYN3	1.22262	0.0461596
ACSL4	O60488-2;O60488;D6RF95;H0Y9A0	1.21608	0.194542
SCFD1	Q8WVM8;Q8WVM8-2;Q8WVM8-3;J3KNG4;G3V4I1;G3V5F3;G3V2M8;G3V3K9;G3V363;H0YJS6;H0YJY1;G3V5E2	1.20511	0.0509952
PLOD3	O60568;H7C2S8;H7C2V1	1.20106	0.584124
APOL2	J3KQL8;Q9BQE5;E9PM95	1.19509	0.341326
KDELR1	P24390;M0R1Y2;P24390-2	1.17437	0.0585166
ALG10B;ALG10	Q5I7T1;Q5BKT4;F8VWA9;F5H5T2;F8VXJ0;F5GZZ6	1.17294	0.391646
UBIAD1	Q9Y5Z9-2;Q9Y5Z9	1.15798	0.33716
PSEN1	P49768-2;P49768;E7ES96;P49768-7;P49768-6;P49768-3;P49768-5;G3V3Z0;G3V499;G3V2G7;P49768-4;G3V2B1;G3V519;G3V4M0;H0YM52;G3V4P4	1.15733	0.0488446
ACSL1	E7EPM6;P33121-2;P33121;B7Z3Z9;P33121-3;H0Y9U7;D6RER0;H0Y9Z9;D6RG07;Q9ULC5-4;Q9ULC5;Q9ULC5-3	1.14803	0.023889
ALG9	A0A087WZ62;Q9H6U8;Q9H6U8-3;H0YCW6;Q9H6U8-2;Q9H6U8-4;A0A087WVC0;A0A087WZY8;A0A087WX16;A0A087WTZ3;A0A087WV58	1.14766	0.495349
SLC37A4	U3KPU7;U3KQS2;O43826;O43826-2;U3KQL4	1.13947	0.535347
ALG11	Q2TAA5	1.13388	0.299495
TECR	Q9NZ01;Q9NZ01-2;M0R329;B4DR74;M0R3C3;M0QXM3	1.12315	0.00902862
SRPRB	Q9Y5M8;H7C4H2;C9J5Z8	1.12053	0.0636894
RTN3	O95197-3;O95197-4;O95197-7;O95197-2;O95197;O95197-5;F5H617;O95197-6;B7Z4M1;F5H891;F5GWG7	1.11774	0.110175
TMEM147	A8MU21;Q9BVK8;Q9BVK8-2	1.11765	0.215157
VKORC1	Q9BQB6;I3L3B4;F8W9H0;E9PLN8;Q9BQB6-3;Q9BQB6-2;H0YD56	1.11474	0.334092
EGFR	P00533;Q504U8;E9PFD7;A0A0B4J1Y5;P00533-4;P00533-3;P00533-2;C9JYS6	1.10815	0.280829
BET1;DKFZp781C0425	H7C1N3;O15155;C9JTT8;Q68DU7;O15155-2	1.1075	0.00562955
RDH11	Q8TC12;Q8TC12-2;G3V2G6;G3V234;Q8TC12-3;H0YJ46;H0YIZ8;Q96NR8	1.10227	0.276967
BCAP29	C9IYK6;C9JTE9;Q9UHQ4;Q9UHQ4-2;F8WB99;H7C5E2;C9JGJ9;B7Z2L0;H0Y7N8;C9JP06;F8WDG1	1.09971	0.403962
APH1A	Q96BI3;Q96BI3-2;Q5TB21;Q96BI3-3	1.0954	0.387028
CERS5;LASS5	H0YI10;F8VXY1;Q8N5B7;Q8N5B7-2;Q49AQ3;F8W1K4;F8W1Z3;F8W1N7;F8VQZ6;H0YIG1;F8VY42;F8VSK7;H0YHG4;B4DQR7	1.09302	0.517442
HLA-A	P01892;A0A0G2JNY4;Q9GJ45;P30447;P05534;P30459;P10314;B0UXQ0;P30512;P16189;Q5SRN7;Q5SRN5;P16188;P04439;A0A0G2JI36;A0A0G2JIF2;A0A0G2JL56;Q09160;P30455;P30443;A0A0G2JNV5;A0A0G2JNF2;D0EV57;A0A0G2JPA3;A0A0G2JH66;P30511-2;P30511;P30511-3	1.0908	0.24121
TRAM1	G3XAN4;Q15629-2;Q15629	1.08751	0.263879
PIGO	Q8TEQ8;Q8TEQ8-2	1.08655	0.296802
SIGMAR1	Q99720;Q99720-3;Q99720-2;Q99720-5;Q5T1J1;Q99720-4	1.08297	0.0624888
DHCR24;Nbla03646	Q15392;Q15392-2;Q3LIE7;H7C4B7	1.08294	0.113506
SPCS2	A0A087WUC6;Q15005;E9PL01;E9PI68;E9PRB9;H0YE04	1.08155	0.000375029
SERINC1	Q9NRX5	1.08107	0.750251
G6PC3	K7ESE6;Q9BUM1;K7EQ13;K7ENK1	1.07909	0.0843654
SPCS3	P61009	1.07809	0.0274682
SEC11A	P67812;H0YNG3;P67812-4;P67812-3;P67812-2;H0YNX5;H0YNA5;H0YKT4;P0C7V7	1.07716	0.0775426
LMAN2L	Q9H0V9;Q9H0V9-2;Q9H0V9-3;F8WB07;F8WEK5	1.07296	0.279914
BNIP1	Q12981;Q12981-1;Q12981-2;Q12981-3	1.07155	0.393914
CERS2	Q96G23;Q5SZE1;H0YNU7;Q5SZE3;H0YKH6;Q5SZE4;Q5SZE2;H0YLQ6	1.06695	0.359729
RTN4	Q9NQC3-2;F8W914;Q9NQC3;Q9NQC3-4;H7C106;Q9NQC3-3;Q9NQC3-6	1.0664	0.223395
PREB	Q9HCU5;B5MC98;H7C0W3;H7C2N7;F8WCS5	1.06635	0.362409
POR	P16435;H0Y4R2;E7EMD0;E7EWU0;C9JU80	1.06316	0.30476
ANKLE2	Q86XL3;Q86XL3-2;Q86XL3-3;F5H1D4;F5H6J0	1.06314	0.220547
PLD3	Q8IV08;M0QZI4;M0R2W7;M0R3G9;M0R1F7	1.06224	0.34591
ALDH3A2	P51648;P51648-2;J3QRD1;I3L1M4;J3QS00;J3QKK9;J3KTG1;C9JGJ2;I3L0X1;J3KTD9;I3L2W1;K7EN73;J3QQV9;I3L4G6;E9PJV0;C9JKT2;C9JMC5;I3L3I9;A8MYB8;E9PNN6;P48448;P43353-2;P30838;P43353	1.06193	0.154044
SMPD4	Q9NXE4-2;Q9NXE4;Q9NXE4-4;H7BXF4;B1PBA3;Q9NXE4-3;H7C1Q6;Q9NXE4-6;Q9NXE4-9;Q9NXE4-10;Q9NXE4-7;Q9NXE4-8;H7C0W5;Q9NXE4-5;H7C235;H7C2J2;H7C2E2;C9J647;F8WF03;F2Z2I0;F2Z2W5	1.06047	0.507665
AGTRAP	Q6RW13;Q6RW13-2;D6RB40;D6RBK6;X6R9H3;Q6RW13-4;Q6RW13-3;Q6RW13-5	1.06	0.459526
PARP16	Q8N5Y8;Q8N5Y8-3;Q8N5Y8-2;H3BV75	1.05986	0.13878
RAB2A	P61019;P61019-2;E9PKL7;H7C125;H0YD31;E9PE37;H0YDL5;Q6PIK3	1.05979	0.118107
MIA3	Q5JRA6;Q5JRA6-2;A0A0A0MRH6;Q5JRA6-4;Q5JRA6-3;H7C0T4	1.05931	0.308178
DERL1	B4E1G1;Q9BUN8-2;Q9BUN8;E5RGY0	1.05872	0.549278
RDH10	Q8IZV5;E5RK48	1.0583	0.391353
PEX16	Q9Y5Y5;Q9Y5Y5-2;E9PMM3;E9PP98;E9PLS4;E9PQW0;E9PMS3	1.05812	0.296492
HMOX2	P30519;A0A087WT44;I3L159;I3L1F5;I3L4P8;A0A0K0K1G7;I3L463;I3L276;I3L1Y2	1.05734	0.322756
VAMP7	P51809;P51809-3;P51809-2;E5RH06	1.05694	0.312599
TMED3	Q9Y3Q3;G3V1J9;F5H4M7;Q9Y3Q3-2	1.05494	0.444736
ZMPSTE24	O75844	1.05432	0.329867
JPH1	Q9HDC5	1.05398	0.847083
ALG2	Q9H553;Q9H553-2;A0A0A0MTE0	1.05339	0.822368
JAGN1	A0A087WY88;Q8N5M9	1.0495	0.0175731
DHCR7	Q9UBM7;E9PM00;E9PJ54;H0YE57;E9PRL8;E9PQ71;E9PIP9;H0YCS7;H0YEJ5	1.04899	0.186103
LRRC59	Q96AG4;I3L223	1.04795	0.218015
TMEM38B	Q9NVV0;A0A0A0MRS4;H7C3B3;H7C4C1	1.04231	0.469493
PIGA	P37287-2;P37287;P37287-3	1.03946	0.442965
DLG1	A0A0C4DFT3;Q12959-8;Q12959-9;Q12959-5;Q12959-3;Q12959-6;Q12959-4;Q12959;Q12959-7;Q12959-2;E7EQD7;B4E2H8;C9IYP1;H7C166;H7C325;F8W750;B5MCC5;B7Z264;E9PIW2;B7Z2T4;E9PN83;Q15700-5;Q15700-3;Q15700;Q15700-4;Q15700-2	1.03945	0.355774
TMED5	Q9Y3A6;B1AKT3;Q9Y3A6-2;M0R072	1.03859	0.233388
CKAP4	Q07065	1.03846	0.477328
CNIH1	G3V5P8;G3V4K0;O95406;G3V3B2	1.03843	0.884196
KTN1	Q86UP2;H0YJZ8;G3V5P0;G3V5G2;H0YJV5;G3V475;G3V4L8	1.03822	0.375285
CYB5A	P00167-2;P00167;P00167-3;J3KNC7	1.03475	0.590524
WRB	B7Z1T1;O00258;H7BYE5;O00258-2;C9JLV3;A0A096LNT6;H7C384	1.03396	0.23483
CLN6	Q9NWW5;H3BUT1;Q9NWW5-2;H3BTY4;H3BUV4;H3BNF1;H3BRN7	1.03351	0.368316
MOGS	Q13724;Q13724-2;C9J8D4;B8ZZE2;C9JDQ1	1.03277	0.227727
RAB9A	P51151	1.0327	0.260327
RAB21	Q9UL25	1.0327	0.26518
SSR1	P43307;C9J3L8;C9J5W0;E9PAL7;C9IZQ1;P43307-2;C9JBX5;C9JY01	1.03194	0.523701
UBXN4	Q92575;F8WB86;Q6PJ80;C9JLR4	1.03153	0.681046
ATP2A2	P16615;P16615-5;P16615-2;P16615-3;P16615-4;H7C5W9;O14983-2;O14983;O14983-3;Q93084-4;Q93084-2;Q93084-3;Q93084-7;Q93084;Q93084-6;Q93084-5;J3QSY6;A0A0C4DH86;H3BVB2;H3BTW4	1.03066	0.268264
EPHX1	P07099;B1AQP9;B1AQP8	1.03039	0.61881
IKBIP	Q70UQ0-4	1.02935	0.291108
LPCAT1	Q8NF37;A0A0G2JQ62;A0A0G2JRI7	1.02921	0.618345
HACD2	Q6Y1H2;C9JWG1	1.02861	0.416451
SSR3	C9JA28;Q9UNL2;Q9UNL2-2;C9J365	1.02843	0.585752
DEGS1	O15121;E7EMA0	1.02569	0.0851173
SURF4	Q5T8U5;O15260;O15260-2;B7Z1G8;O15260-3	1.0251	0.0748219
NSDHL	Q15738;C9JDR0	1.02483	0.176463
ELOVL5	A0A0A0MTI6;Q9NYP7;Q9NYP7-2;Q9NYP7-3	1.02232	0.760193
ATL2	Q8NHH9-5;Q8NHH9;Q8NHH9-4;Q8NHH9-2;Q8NHH9-3;B5MCN0;C9JQQ5;H7C3A2;C9JC25	1.02136	0.473359
C14orf1	Q9UKR5	1.02056	0.737137
NCLN	Q969V3;Q969V3-2;K7EMW4;A0A0C4DGP7;K7ELZ9;K7ENM2;K7EQ66;K7EN96	1.0204	0.492024
ALG1	Q9BT22;Q9BT22-2;K7EID2;K7EPU3;K7EQK1;A0A087WZJ8;Q6GMV1;C9J202	1.01928	0.202232
SCD	O00767	1.0191	0.606611
HSD17B12	Q53GQ0;E9PI21;Q53GQ0-2	1.01752	0.4733
TMED4	Q7Z7H5;Q7Z7H5-3;Q7Z7H5-2;F8W7F7	1.0162	0.786342
LMAN1	P49257	1.01582	0.545529
TMX3	Q96JJ7;Q96JJ7-2;B4DIE3;H3BPB3	1.01548	0.563167
TMED10	P49755;G3V2K7	1.01518	0.276758
OSBPL8	Q9BZF1-3;Q9BZF1-2;Q9BZF1;F8VQX7;F8VUA7;F8VZ43;F8VVD3;F8VVE7;Q9H0X9-3;Q9H0X9;Q9H0X9-2	1.01493	0.239776
EBP	Q15125;C9J719;C9JJ78	1.01362	0.33799
IKBIP	Q70UQ0;Q70UQ0-2;Q70UQ0-3	1.01311	0.618441
SQLE	Q14534;E7EVQ6;H0YBN7;E5RJH9	1.0128	0.0883961
EI24	O14681;O14681-3;E9PL33;E9PM05;E9PS58;E9PK61;E9PLB8;B7ZB74;E9PQN7;A0A087WV44	1.01238	0.484099
SACM1L	Q9NTJ5;E9PGZ4;Q9NTJ5-2;F8WDN7;C9JV50;F8WCQ2;C9J3E3	1.0118	0.728921
RPN1	P04843;B7Z4L4;F8WF32	1.01145	0.515011
CEPT1	Q9Y6K0;A0A0C4DGS9	1.00769	0.335994
TOR1AIP2	Q8NFQ8	1.00657	0.90439
ATL3	Q6DD88;F5H6I7;F5GWF8	1.00657	0.732142
SEC61A1	B4DR61;P61619;P61619-3	1.00451	0.937778
TMED7;TMED7-TICAM2	Q9Y3B3;A0A0A6YYA0;Q86XR7-2;Q9Y3B3-2;G3V2Y2	1.0044	0.92244
RAB10	P61026;P59190-2;P59190	1.00267	0.805956
ALG5	Q9Y673;Q9Y673-2	1.00261	0.761866
SEL1L	Q9UBV2;Q9UBV2-2;G3V3B3	1.00203	0.978341
SEC11L3;SEC11C	B4DI03;K7EJQ7;Q9BY50;A0A0A0MR04	1.00117	0.976404
EPT1	A0A087WW58;Q9C0D9;C9JAG1;C9JEZ2	1.00078	0.994934
LMF2	Q9BU23-2;Q9BU23;Q9BU23-3	0.999347	0.979378
CYB5R3	P00387-2;P00387;P00387-3;B1AHF3	0.99898	0.955339
TMED9	Q9BVK6	0.997107	0.462825
LSS	P48449;P48449-3;P48449-2;A0A0G2JQD0;C9J315;A0A0G2JS81;H7C3A5	0.995949	0.883831
ALG13	Q9NP73-2;A0A096LP10;A0A096LNJ4;A0A087WX43;D6RE84;A0A087WTT9;Q9NP73;A0A087WT15;A0A096LNL2;Q9NP73-3	0.99455	0.580804
BCAP31	P51572;P51572-2;C9JSP1;C9JQ75;C9J0M4;C9JMD7;C9JM14	0.993634	0.883433
SLC27A4	Q6P1M0;Q6P1M0-2	0.993098	0.719616
ALG6	A2A2G4;Q9Y672;S4R350	0.988963	0.581821
SLC9A6	Q92581-3;Q92581-2;Q92581;A0A0D9SGH0;A0A0D9SFM4	0.988862	0.959038
RAB14	P61106;X6RFL8	0.988804	0.723513
IER3IP1	Q9Y5U9	0.988218	0.749209
ERGIC3	H0Y5K5;Q9Y282;Q9Y282-3;H0Y621;Q9Y282-2;H0Y802;H0Y6Z0;A6PVJ2;A0A0C4DH46	0.987219	0.779282
LMAN2	Q12907;D6RBV2;D6RIU4;D6RDX1;D6RBH1	0.987033	0.18351
MLEC	Q14165;F5H1S8;H0YG07;F5GX14	0.986203	0.40395
DPAGT1	Q9H3H5-3;Q9H3H5-2;Q9H3H5	0.985486	0.909437
TMED1	Q13445;K7EIN4;K7EQ63	0.984733	0.807082
NOMO2;NOMO3	Q5JPE7-2;Q5JPE7;J3KN36;P69849;Q5JPE7-3;A0A087WTD5;H3BPS9;I3L1G6	0.984667	0.236776
AGPAT4	Q9NRZ5;Q9NRZ5-2;H0Y5R3;Q6AI25;G3XAF1;Q5TEE8	0.983942	0.813527
ACSL3	O95573;F5GWH2;F5H062;C9JC11	0.983721	0.197821
SEC62	Q99442;F8WF48;F8WCJ7	0.981892	0.768542
DPM1	Q5QPK2;H0Y368;O60762;Q5QPJ9	0.981597	0.473208
ERP44	Q9BS26	0.981554	0.759036
CERS1	P27544-2;P27544;M0R0T2;Q5XG75	0.980381	0.790996
SOAT1	P35610;B1APM4;P35610-3;P35610-2	0.980199	0.734185
DPM3	Q9P2X0;Q9P2X0-2	0.979535	0.564608
NUP210	Q8TEM1;Q8TEM1-2	0.979398	0.767507
SEC22B	O75396;A0A087X1A9	0.978939	0.336854
CLGN	O14967;O14967-2;D6RAZ4	0.977954	0.753085
RAB2B;DKFZp313C1541	Q8WUD1;Q5HYI5;Q8WUD1-2	0.977086	0.778886
DOLPP1	Q86YN1;A0A0A6YYB0;Q86YN1-2	0.975564	0.441441
MSMO1	Q15800;D6RDP9;D6R952;Q15800-2;D6REA2	0.97513	0.749795
BAX	Q07812-8;Q07812;Q07812-2;Q07812-5;Q07812-7;K4JQN1;Q07812-4;I6LPK7;Q07812-6;H0YA56;Q07812-3	0.975014	0.595924
TMX1	Q9H3N1;G3V448	0.973546	0.510504
SLC27A2	O14975;O14975-2;G3V1R7	0.972384	0.40697
FADS2	O95864-3;O95864;O95864-4;O95864-2	0.971407	0.908837
XXYLT1	Q8NBI6;Q8NBI6-2;Q8NBI6-3;H7C2F4	0.966679	0.225667
ERLIN2	O94905;E5RHW4;E5RJ09;O94905-2;O94905-3	0.964431	0.255833
ICMT	O60725	0.963168	0.683357
SORT1	Q99523;Q99523-2;A0A0J9YX61;A0A0J9YVX1;A0A0J9YVU2	0.96254	0.565955
MAN1B1	Q9UKM7;H0YG20;H0YGV7;H0YIU0;H0YI64;REV__O60290	0.96031	0.79849
MPDU1;HBEBP2BPA	J3QS48;I3L295;J3KT75;J3QW43;J3QRD5;Q9H3L2;Q1HDL3;A0A087WV81;O75352-2;O75352;I3L1D2;J3KTK8;J3QQZ4;J3KSI4;I3L405;I3L261;I3L4E0	0.95847	0.680505
RCE1	E9PKA7;E9PI08;Q9Y256	0.956972	0.0372422
TMED2	Q15363;F5GX39;E7EQ72	0.956941	0.210528
PTPN1	P18031;B4DSN5	0.955159	0.195541
ASPH	Q12797;Q12797-10;A0A087WW51;A0A0A0MSK8;E5RG56;Q12797-6;Q12797-2;E5RHK2;E5RG29;Q12797-9;Q12797-5;Q12797-8;E5RHJ2;A0A087WUJ2;Q12797-7;G3XAN5;Q12797-4;Q12797-3	0.954982	0.0547149
MOXD1	Q6UVY6-2;Q6UVY6	0.954507	0.299755
MGST1	P10620;F5H7F6;F5H6X2;P10620-2;F5H760;F5GX73;F5H613	0.952987	0.436125
CERS6	Q6ZMG9;Q6ZMG9-2	0.95267	0.386386
ORMDL1;ORMDL2	Q9P0S3;F6WST4;A0A0K0K1C5;Q53FV1	0.952527	0.66872
STIM1	Q13586;G0XQ39;E9PNJ4;Q13586-2;H0YDB2;E9PIQ8;E9PRZ7;E9PR09;E9PN27;E9PRE4;E9PR07;E9PJ19;E9PMB4	0.948811	0.216204
ERGIC1	Q969X5-2;Q969X5;F2Z3Q5;F2Z2U2;Q969X5-3	0.945874	0.365022
VAPB	O95292;E5RK64;O95292-2	0.937146	0.122064
CDIPT	O14735;B3KY94;O14735-3;H3BUR9;O14735-2	0.937105	0.202732
WFS1	O76024;H0Y9G5	0.936241	0.229728
YIPF5	Q969M3;Q969M3-3;E5RGR9;E5RHH4;Q969M3-2	0.934113	0.352055
CANX	P27824;P27824-2;P27824-3;H0Y9Q7;D6RGY2;D6RDP7;D6RB85;D6RAU8;D6RFL1;H0Y9H1;D6RAQ8;D6RHJ3;D6RD16	0.932792	0.345807
DNAJC1	Q96KC8	0.932728	0.0191055
SLC39A7	Q92504;A0A087WTX2;A2AAT0	0.931958	0.382553
PTDSS1	P48651;P48651-3;P48651-2;J3KNR6	0.931158	0.157987
VAPA	Q9P0L0;Q9P0L0-2;J3QKM9	0.930262	0.0743051
HM13	Q8TCT9-5;Q8TCT9;Q8TCT9-2;Q8TCT9-4;A0A075B6F6;A0A0C4DGU3;A0A087WVH6	0.92935	0.277326
AGPAT6	Q86UL3;E5RIA1;E5RHA6	0.928922	0.350676
SYVN1	Q86TM6-3;Q86TM6;Q86TM6-2;E9PMA1;E9PK19;H0YCR6;E9PN88	0.928532	0.558959
CDKAL1	Q5VV42;Q5VV42-2;Q5VV42-3	0.926235	0.104792
ERLIN1	O75477;B0QZ43	0.924455	0.158962
MARCH5	Q9NX47	0.923558	0.123254
RRBP1	A0A0A0MRV0;Q9P2E9-2;Q9P2E9;A0A087WVV2;Q9P2E9-3;F8W7S5;A0A087WU26;A2A2S5;V9GY78;H0YDJ4;H9KV85;E9PN67;C9J066;Q8N4C6-6;Q8N4C6-11;Q8N4C6-4;Q8N4C6-9;Q8N4C6-2;Q8N4C6;Q8N4C6-5;Q8N4C6-10;Q8N4C6-7	0.920965	0.290189
ITPR2	Q14571;Q14571-2;H7C2X9	0.914863	0.432423
ARL6IP5	O75915;F8WF90;C9JQU6;F8WF33	0.91464	0.158241
AGPAT1	Q99943	0.914565	0.0327466
TMCO1	J9JIE6;Q9UM00-2;Q9UM00;J3KS45;J3KTQ7;J3QQY2;J3QRB3	0.913154	0.358811
ERMP1	Q7Z2K6;E7ER77;A0A0C4DGF0;Q7Z2K6-2	0.91266	0.000381684
ITPR3	Q14573	0.911183	0.0420041
RNF170	Q96K19-2;Q96K19;Q96K19-4;Q96K19-6;E9PP55;Q96K19-5;Q96K19-3	0.910503	0.173247
LPCAT2	Q7L5N7;A0A087X0A3;Q7L5N7-2;H3BU68	0.90913	0.603956
ATG9A	Q7Z3C6-2;Q7Z3C6;Q7Z3C6-3;C9JD65;H7C152;C9JXG2;H7C1G6;C9JX27;C9IYZ9;C9JKV7;C9JDK4	0.904744	0.234592
CANT1	Q8WVQ1-3;Q8WVQ1;K7EN15;Q8WVQ1-2	0.897148	0.365192
SGPL1	O95470;H0Y3V8;H7BXL7	0.896999	0.125462
MTDH	Q86UE4;E5RJU9;H0YB56;H0YBJ8;H0YBE0	0.893819	0.297178
PTGFRN	Q9P2B2	0.893759	0.190382
RTN2	K7EMR7;O75298-3;O75298;Q7RTN0;O75298-2	0.893151	0.245361
PGRMC1	O00264;O00264-2	0.891758	0.152033
HSPA5	P11021	0.887164	0.0713518
RETSAT	Q6NUM9;Q6NUM9-2;H7C3J0;H7BZ81;H7BZ16;H0YGU3	0.88642	0.35028
LCLAT1	Q6UWP7-3;Q6UWP7;Q6UWP7-2;C9K0C3;C9JMW2;C9JUV9;C9J5S5;C9JA02;C9JXY8;C9J6F4	0.885044	0.499974
ATP11C	Q8NB49-3;Q8NB49-2;Q8NB49-4;Q8NB49;H7C0E8;A0A0C4DG94;H0Y547;E9PEJ6;P98196	0.88238	0.172801
SPCS1	Q9Y6A9;C9JBL1;X6R2S6	0.881626	0.0966237
HACD3	Q9P035;H3BS72;H3BPZ1;Q9P035-2;H3BRL8;H3BMZ1	0.881474	0.18055
SEC61G	P60059	0.879247	0.0209505
ALG12	Q9BV10;H7C4I6;H7C5R7	0.879009	0.487281
AUP1	Q9Y679-2;Q9Y679;Q9Y679-3	0.877492	0.107649
MGST3	Q5VV89;O14880;Q5VV87	0.873412	0.0374919
SEC63	Q9UGP8;A6PVC9	0.870332	0.175667
FKBP8	Q14318;U3KQ64;A0A0A0MTJ1;Q14318-3;U3KQI1;M0R1Q0;M0R1S6	0.858455	0.114359
CISD2	Q8N5K1;D6RCF4;I3L1N9	0.858342	0.132037
KDSR	K7ERC8;Q06136;Q06136-2;K7EQS7	0.857233	0.0328974
HLA-B	P01889;Q31610;P30486;F6U0H7	0.856488	0.382336
ARMC10	Q8N2F6-4;Q8N2F6-3;Q8N2F6-2;Q8N2F6;A0A0J9YWR7;A0A0J9YXE4;Q8N2F6-6;Q8N2F6-5;H7C2M7;H7BXQ8;C9J5N7;A0A0J9YY38;A0A0J9YXV5	0.855609	0.193704
USE1	Q9NZ43;G8JLK1;M0QYT5;Q9NZ43-2;M0QZE0;Q9NZ43-3	0.855601	0.450794
SLC39A1	Q5T4K4;Q5T4K3;Q9NY26;Q5T4K2;Q9NY26-2	0.853595	0.418374
TMEM109	Q9BVC6	0.853114	0.187531
NOTCH2	Q04721	0.849422	0.0257032
GGCX	P38435-2;P38435	0.847655	0.192362
RTN4	Q9NQC3-5	0.83965	0.106377
MGST2	Q99735;Q99735-2	0.834707	0.0552843
RTN1	Q16799;Q2NKQ5;Q16799-2;A8MT72;Q16799-3	0.833387	0.186373
SLC33A1	O00400;H7C562;H7C577	0.823661	0.395504
AMFR	Q9UKV5;H3BRK9;R4GNG2	0.815275	0.0287326
SEC61A2	F8W776;Q9H9S3-2;Q9H9S3-3;Q9H9S3;Q8TC24;H7C1S8;A6NK38;F2Z2C7;A6NIF9;C9JJV4;H7C1Q9;C9JXC6;H7C069	0.802857	0.117355
SCAP	Q12770;A0A0A0MTG6;Q12770-3;Q12770-4;Q12770-2;D6RA39;C9JQ35	0.800007	0.195026
ATL1	Q8WXF7-2;Q8WXF7;G3V4Y8;G3V5T4	0.77656	0.103626
VMA21	Q3ZAQ7;Q3ZAQ7-2	0.769803	0.0569152
AGPAT5	Q9NUQ2;E5RH21;H0YC22	0.752445	0.0315044
VIMP	E9PJB8;Q9BQE4;E9PN30	0.744147	0.121974
UBE2J1	Q9Y385	0.743165	0.301335
LPGAT1	Q92604	0.74051	0.124638
PKMYT1	A6NHV6;B4DZM6;Q99640-2;Q99640-3;Q99640;Q99640-4;I3L1H7;I3L4K3;I3L3P0;I3L136;I3L4Y0	0.739728	0.0515802
PNPLA6	Q8IY17-5;Q8IY17-2;Q8IY17-3;Q8IY17;Q8IY17-4;M0R2C2;M0QYF5;M0QZK5;M0R2H4;M0R2K2;M0QYT1	0.721649	0.660642
MBOAT7	Q96N66;Q96N66-2;Q96N66-3;A9C4B8;H7C2M4;C9J4E9;A0A0G2JNX6;M0R1Z5	0.718268	0.272431
STX17	P56962;E9PIC2;E9PJW1;E9PQU9;E9PJV6	0.710137	0.134774
PTDSS2	Q9BVG9;E9PS47;E9PLE4;A0A0J9YWQ2	0.705519	0.00331105
PDIA6	Q15084-3;Q15084;Q15084-4;Q15084-5;Q15084-2	0.703504	0.00725596
CALR	P27797;K7EJB9;K7EL50	0.695298	0.0139806
PLOD2	E7ETU9;O00469;O00469-2;O00469-3;C9JXZ0	0.681671	0.0352867
HSP90B1	P14625;Q96GW1;H0YIV0;Q58FF3;F8W026	0.665616	0.0102203
ERO1L	Q96HE7;G3V3E6;G3V5B3;G3V2H0;Q5TAE8;Q86YB8;G3V503	0.644889	0.0467711
RNF5	Q99942	0.619551	0.197155
PLOD1	Q02809;Q02809-2;Q5JXB7;Q5JXB8	0.600097	0.358027
DERL2;DERL3	I3L1T3;Q9GZP9;I3L1S8;I3L0R8;Q96Q80-5;Q96Q80-4;Q96Q80-3;Q96Q80;Q96Q80-2	0.570964	0.031901
FKBP2	P26885	0.49919	0.00423096
SELK	F6XHT0;Q9Y6D0;F8WAX7	0.478189	0.0643946
APOB	A0A087WTM7;P04114	0.0901188	0.136698

## Sheet: TA proteins
Gene name	UniProt ID	H/L ratio	p-value
HMOX1	P09601;B1AHA8	2.33496	0.0153807
FDFT1 (SXS)	E9PNM1;P37268;P37268-2;P37268-5;P37268-4;P37268-3;E9PJG4;E9PS69	1.49618	0.0566
STX2	P32856-3;P32856-2;P32856;J3KNU7;H3BT82;A0A0C4DFZ1;A8MZ54;Q16623-3;Q16623-2;P61266-2;Q16623;P61266	1.30467	0.398447
BET1L	H7BXT7;A0A0C4DH16;B8ZZS0;Q9NYM9;E9PQJ6;E9PHY4	1.26629	0.480833
STX18	D6RF48;Q9P2W9;D6RC71	1.24934	0.243527
ATRAID	Q6UW56;Q6UW56-3;Q6UW56-2;C9JA62	1.24129	0.514405
CCDC167	Q9P0B6	1.20136	0.0937624
ANKRD46	J3KP26;Q86W74-2;Q86W74;E5RFM7;E5RI04;E5RHV2;E5RI20	1.19174	0.319179
BRI3	F5GXW6;O95415	1.18516	0.433424
CYSTM1	Q9H1C7	1.15867	0.129131
GOLGB1	Q14789-4;Q14789-3;Q14789;Q14789-2;E7EU81;H0Y867;H7C5I7	1.15242	0.0340406
CMTM6	Q9NX76	1.11952	0.203286
TMEM147	A8MU21;Q9BVK8;Q9BVK8-2	1.11765	0.215157
VAMP2	J3QRU4;F8WCA0;L7N2F9;P63027	1.11134	0.127926
PTGES2	Q9H7Z7;A6NHH0;X6RJ95	1.1093	0.449829
NFXL1	Q6ZNB6;Q6ZNB6-2	1.09014	0.216223
GOSR1	E9PCW1;A0A087WYX5;O95249;G5E9T8;B4DQA8;K7EJC8;O95249-2;Q96QI9;F6RU00	1.08953	0.0459172
BNIP1	Q12981;Q12981-1;Q12981-2;Q12981-3	1.07155	0.393914
CYB5B	O43169;H3BUX2;D6RFH4;J3QR91	1.07064	0.157016
COX7A2	H0UI06;P14406;D6RIE3;D6RGV5;D6R9C3	1.06779	0.751378
ALDH3A2	P51648;P51648-2;J3QRD1;I3L1M4;J3QS00;J3QKK9;J3KTG1;C9JGJ2;I3L0X1;J3KTD9;I3L2W1;K7EN73;J3QQV9;I3L4G6;E9PJV0;C9JKT2;C9JMC5;I3L3I9;A8MYB8;E9PNN6;P48448;P43353-2;P30838;P43353	1.06193	0.154044
VAMP8	Q9BV40;B8ZZT4;C9JXZ5	1.061	0.244591
PARP16	Q8N5Y8;Q8N5Y8-3;Q8N5Y8-2;H3BV75	1.05986	0.13878
STX8	Q9UNK0;I3L305;K7EQB1;I3L3D0;K7ER37	1.05923	0.62411
HMOX2	P30519;A0A087WT44;I3L159;I3L1F5;I3L4P8;A0A0K0K1G7;I3L463;I3L276;I3L1Y2	1.05734	0.322756
VAMP7	P51809;P51809-3;P51809-2;E5RH06	1.05694	0.312599
JPH1	Q9HDC5	1.05398	0.847083
GDAP1	Q8TB36;Q8TB36-2;E5RGI2	1.05106	0.280169
GOLGA5	Q8TBA6-2;Q8TBA6;H0YK03	1.03748	0.294695
EMD	P50402;Q5HY57;F8WEQ1	1.03719	0.501131
CYB5A	P00167-2;P00167;P00167-3;J3KNC7	1.03475	0.590524
DCAKD	K7ESP4;Q8WVC6;Q8WVC6-2	1.03252	0.148486
NSDHL	Q15738;C9JDR0	1.02483	0.176463
STX12	Q86Y82;B1AJQ6	1.02077	0.213092
VAMP3;VAMP2	Q15836;K7ENK9;K7EKX0;F5GZV7;P23763-2;P23763-3;P23763	1.01918	0.356785
OSBPL8	Q9BZF1-3;Q9BZF1-2;Q9BZF1;F8VQX7;F8VUA7;F8VZ43;F8VVD3;F8VVE7;Q9H0X9-3;Q9H0X9;Q9H0X9-2	1.01493	0.239776
PEX11B	O96011;O96011-2;H7C3V6	1.00727	0.703894
TMED7;TMED7-TICAM2	Q9Y3B3;A0A0A6YYA0;Q86XR7-2;Q9Y3B3-2;G3V2Y2	1.0044	0.92244
SEC61B	P60468;S4R3B5	1.00258	0.966075
STX16;STX16-NPEPL1	O14662-4;Q96NX8;C9K0W8;H3BU86;O14662-2;O14662-5;O14662;F8W9Z6;O14662-6;B7ZBM8;O14662-3;B7ZBM4;B7ZBM5;E9PND6;H0YEW0;E9PLV7	0.980233	0.732875
SEC22B	O75396;A0A087X1A9	0.978939	0.336854
TMEM97	Q5BJF2;Q86XC5;J3KT68;J3KTD1	0.977839	0.573532
BAX	Q07812-8;Q07812;Q07812-2;Q07812-5;Q07812-7;K4JQN1;Q07812-4;I6LPK7;Q07812-6;H0YA56;Q07812-3	0.975014	0.595924
STX7	O15400-2;O15400	0.970927	0.291895
STX4	Q12846;Q12846-2;C9JFM5;A0A087WWW0;H3BMK2	0.961512	0.0373237
FNDC3A	Q9Y2H6-2;Q9Y2H6;G5E9X3;A0A087X1M6;H7C507	0.957078	0.356536
TMEM126B	Q8IUX1-4;Q8IUX1;Q8IUX1-2;E9PKZ9;E9PJQ6;E9PKZ7;H0YD74;H0YEG5	0.955762	0.682027
MOSPD2	R4GMN1;Q8NHP6;Q8NHP6-2;R4GMW5	0.953639	0.600331
STX3	A0A0J9YW33;Q13277-2;Q13277-3;Q13277;A0A0C4DGE4;F8W9Y0;E9PQJ8	0.943671	0.226577
RHOT2	Q8IXI1;H3BST5;I3L2C6;H3BUX4;Q8IXI1-2;H3BU27;H3BMP9;H3BVI5	0.939812	0.256326
STX10	Q5U8S2;O60499;X6R2W0;K7EIY4;K7ELY2;O60499-2;K7EPP9;K7EJ05;F6RTM7;K7EK75;K7EQ84	0.937693	0.184158
VAPB	O95292;E5RK64;O95292-2	0.937146	0.122064
VAPA	Q9P0L0;Q9P0L0-2;J3QKM9	0.930262	0.0743051
CDKAL1	Q5VV42;Q5VV42-2;Q5VV42-3	0.926235	0.104792
SYNJ2BP;SYNJ2BP-COX16	P57105;A0A087WUM0;A0A087X1F5;A0A087WYV9;A0A087WTA2	0.925009	0.276647
FUNDC2	Q9BWH2;H7C0K8	0.924855	0.344561
VAMP4	O75379-2;O75379	0.921031	0.109685
STX5	Q13190-2;Q13190;Q13190-3;Q13190-4;E9PNU4;H7C3X5;H0YEJ8;E9PP18;E9PRW9	0.908237	0.321697
USMG5	Q96IX5	0.907355	0.0965662
ATP6AP2	O75787-2;O75787;H0Y750;H7C3E1;H7C240	0.903687	0.0647798
BCL2L13	Q9BXK5;A0A087WX97;Q9BXK5-2;A0A087WTL4;E9PDD6;Q9BXK5-4;F2Z2C3;A0A087WW80;A0A0A0MR90;F6VJB4;H0Y3R5	0.900018	0.0968413
MFF	Q9GZY8-2;Q9GZY8;A0A0A0MS29;Q9GZY8-5;H7C433;Q9GZY8-3;C9JHF5;E9PQX8;C9JU19;C9JI76;E9PPR7;C9JAF1	0.89483	0.0198727
SLMAP	Q14BN4;Q14BN4-2;Q14BN4-3;Q14BN4-6;Q14BN4-7;H7BZK0;Q14BN4-4;H7C3M8;B7Z964;Q14BN4-5;H7BZW9;B7Z863;Q14BN4-8;H7C5G9;C9JA20;C9JCH4	0.893916	0.596182
STX6	O43752;O43752-2	0.888646	0.202871
SEC61G	P60059	0.879247	0.0209505
RHOT1	Q8IXI2;Q8IXI2-2;Q8IXI2-7;Q8IXI2-3;H7BXZ6;Q8IXI2-4;Q8IXI2-5;Q8IXI2-6;K7EIQ7;J3QLG2;K7EP86;J3KSR5	0.878925	0.246732
MPC2	Q5R3B4;O95563	0.874533	0.0189989
ATP5J2-PTCD1;PTCD1	G3V325;O75127;C9JJT5;P56134-4;P56134-2;C9JU26;C9JGL8;C9JWL7;C9JQN9	0.872733	0.00977888
FIS1	Q9Y3D6	0.868269	0.0875505
MAVS	Q7Z434;Q7Z434-4;Q7Z434-2;Q7Z434-5;Q7Z434-6;Q7Z434-3	0.864062	0.223544
FKBP8	Q14318;U3KQ64;A0A0A0MTJ1;Q14318-3;U3KQI1;M0R1Q0;M0R1S6	0.858455	0.114359
USE1	Q9NZ43;G8JLK1;M0QYT5;Q9NZ43-2;M0QZE0;Q9NZ43-3	0.855601	0.450794
ACBD5	B7Z2R7;Q5T8D3-4;Q5T8D3-2;Q5T8D3-3;Q5T8D3;X6RDD7;Q5T8E0	0.84492	0.200261
SLC25A26	F8WAB8;Q70HW3-2;Q70HW3;H0YCZ5;H7C430;H0YF50;Q70HW3-3	0.83401	0.274295
TMEM126B	Q8IUX1-5;Q8IUX1-3	0.812766	0.410901
TRABD	J3KPT4;Q9H4I3;Q9H4I3-2	0.812082	0.325213
FUNDC1	Q8IVP5	0.79707	0.134621
UBE2J1	Q9Y385	0.743165	0.301335
MBOAT7	Q96N66;Q96N66-2;Q96N66-3;A9C4B8;H7C2M4;C9J4E9;A0A0G2JNX6;M0R1Z5	0.718268	0.272431
STX17	P56962;E9PIC2;E9PJW1;E9PQU9;E9PJV6	0.710137	0.134774
MCL1	Q07820;A0A087WT64;Q07820-2	0.67603	0.0454125
ATP5J2	P56134-3;P56134	0.599774	0.0116884
